# Supplementary material for: Genome-wide meta-analysis of myasthenia gravis uncovers new loci and provides insights into polygenic prediction
Source: Nat Commun. 2024 Nov 13;15:9839. doi: 10.1038/s41467-024-53595-6 (PMC11560923; doi:10.1038/s41467-024-53595-6)
Supplement: Supplementary file 4 — Supplementary Data 1-23 [file 41467_2024_53595_MOESM4_ESM.xlsx]

## Sheet: Table of contents
Table of contents
Supplementary Data 1	MG discovery GWAS summary statistics for SNPs with p<1e-4 from an inverse-variance-weighted fixed-effects meta-analysis
Supplementary Data 2	EOMG discovery GWAS summary statistics for SNPs with p<1e-4 from an inverse-variance-weighted fixed-effects meta-analysis
Supplementary Data 3	LOMG discovery GWAS summary statistics for SNPs with p<1e-4 from an inverse-variance-weighted fixed-effects meta-analysis
Supplementary Data 4	HLA alleles associated with MG from an inverse-variance-weighted fixed-effects meta-analysis
Supplementary Data 5	HLA alleles associated with EOMG from an inverse-variance-weighted fixed-effects meta-analysis
Supplementary Data 6	HLA alleles associated with LOMG from an inverse-variance-weighted fixed-effects meta-analysis
Supplementary Data 7	C4 association analysis results from an inverse-variance-weighted fixed-effects meta-analysis
Supplementary Data 8	FUMA prioritized genes within RICOPILI locus boundaries
Supplementary Data 9	FUMA annotated variants across credible sets
Supplementary Data 10	Transcriptome-wide association study, permutation, and co-localization tests, permutation, and co-localization tests results p<1e-4
Supplementary Data 11	MG-PRS performance combined MG target sample scored
Supplementary Data 12	MG-PRS performance in EOMG target sample derived from logistic regression models
Supplementary Data 13	MG-PRS performance in LOMG target sample derived from logistic regression models
Supplementary Data 14	MG-PRS performance in AChR negative target sample derived from logistic regression models
Supplementary Data 15	MG-PRS performance in AChR positive target sample derived from logistic regression models
Supplementary Data 16	Genetic correlation of MG with other complex traits via linkage disequilibrium score regression
Supplementary Data 17	Genetic correlation of EOMG with other complex traits via linkage disequilibrium score regression
Supplementary Data 18	Genetic correlation of LOMG with other complex traits via linkage disequilibrium score regression
Supplementary Data 19	Genetic correlation of MG with medical endpoints in FinnGen R8 via linkage disequilibrium score regression p<5e-2
Supplementary Data 20	Sample overview for MG datasets
Supplementary Data 21	Sample overview EOMG datasets
Supplementary Data 22	Sample overview LOMG datasets
Supplementary Data 23	Neurological and autoimmune related ICD-9 and ICD-10 codes used to exclude control subjects

## Sheet: Data 1
Supplementary Data 1: MG discovery GWAS summary statistics for SNPs with p<1e-4 from an inverse-variance-weighted fixed-effects meta-analysis
Note. Genome-wide significant p-values are bold and underlined
SNP	CHR	BP	P	OR	SE	A1A2	FRQ_A_5708	FRQ_U_432028	INFO	(Nca,Nco,Neff)Dir	ngt	LD-friends(0.1).p1	range.left	range.right	span(kb)	LD-friends(0.6).p1	range.left.6	range.right.6	span.6(kb)	gwas_catalog_span.6	genes.6.50kb(dist2index)	N.genes.6.50kb
rs1264706	6	30063652	1.261e-34	1.61996	0.0393	C/G	0.129	0.0724	1	(4374,425095,7629.62)-+++-++++?-+-	8	rs1264705(0.999/0.022),rs9261290(0.99/-25),rs3094146(0.949/-92.7),rs2523978(0.944/20.1),rs2106072(0.933/89.7),rs2517617(0.93/97.9),rs11158(0.928/88.8),rs3131856(0.927/-457),rs2523712(0.925/110),rs3094067(0.922/236),rs2023473(0.922/12),rs3129830(0.921/185),rs3094069(0.92/188),rs3115631(0.92/-77.3),rs3130355(0.919/255),rs2844789(0.918/49.1),rs3130380(0.916/215),rs3094078(0.916/161),rs1233385(0.914/…	27063652	32963652	5900	rs1264705(0.999/0.022),rs9261290(0.99/-25),rs3094146(0.949/-92.7),rs2523978(0.944/20.1),rs2106072(0.933/89.7),rs2517617(0.93/97.9),rs11158(0.928/88.8),rs3131856(0.927/-457),rs2523712(0.925/110),rs2023473(0.922/12),rs3094067(0.922/236),rs3129830(0.921/185),rs3115631(0.92/-77.3),rs3094069(0.92/188),rs3130355(0.919/255),rs2844789(0.918/49.1),rs3094078(0.916/161),rs3130380(0.916/215),rs1233385(0.914/…	27323652	30898652	3575	/(0.922)rs3094067;Cutaneous_lupus...(25827949)(2E-11)/(0.909)rs2517601;Depression_(broad)(29662059)(5E-13)/(0.909)rs1573296;High_light_scat...(27863252)(1E-14);High_light_scat...(27863252)(2E-11)/(0.905)rs1233393;Depression_(broad)(29662059)(8E-13)/(0.853)rs3132685;Depression_(broad)(29662059)(2E-13)/(0.841)rs3094622;Moderate_to_vig...(29899525)(1E-9)/(0.832)rs2523443;Depression_(broad)(29662059)…	POM121L2(-2733.6),VN1R10P(-2719.9),ZNF204P(-2670.5),ZNF391(-2642.0),ZNF184(-2572.8),LINC01012(-2335.7),LOC100131289(-2282.7),HIST1H2BL(-2237.9),HIST1H2AI(-2237.2),HIST1H3H(-2235.3),HIST1H2AJ(-2231.1),HIST1H2BM(-2230.4),HIST1H4J(-2221.4),HIST1H4K(-2214.3),HIST1H2AK(-2207.5),HIST1H2BN(-2206.8),HIST1H2AL(-2180.1),HIST1H1B(-2178.3),HIST1H3I(-2173.6),HIST1H4L(-2172.4),HIST1H3J(-2155.1),HIST1H2AM(-2152…	133
rs2476601	1	114377568	2.767e-31	1.45965	0.0325	A/G	0.121	0.13	1	(5512,430971,9536.42)+++++++++++?+	11	rs6679677(0.956/-73.8),rs1230666(0.611/-204),rs11102694(0.437/48.4),rs7513707(0.405/68.3),rs11552449(0.405/70.8),rs3761936(0.403/72.1),rs2358994(0.397/51.9),rs2358995(0.397/51.9),rs2488457(0.396/37.8),rs7547478(0.395/53.9),rs11102702(0.395/73.4),rs2358816(0.392/41.8),rs1217413(0.379/-19.8),rs4145859(0.379/-65.1),rs1237682(0.379/-13.5),rs2243471(0.378/28.4),rs12041547(0.378/-61.3),rs1217416(0.378/…	113840568	114547568	707	rs6679677(0.956/-73.8),rs1230666(0.611/-204)	114173568	114377568	204	/(0.956)rs6679677;Rheumatoid_arthritis(18794853)(6E-42);Type_1_diabetes(18978792)(1E-40);Type_1_diabetes(17554300)(5E-26);Juvenile_idiopa...(23603761)(3E-25);Rheumatoid_arthritis(17554300)(6E-25);Type_1_diabetes(17554260)(8E-24);Systemic_lupus_...(28714469)(2E-23);Systemic_lupus_...(26502338)(1E-15);Crohn's_disease(23128233)(2E-15);Hypothyroidism(22493691)(3E-13);Pediatric_autoi...(26301688)(8E-1…	MAGI3(-99.0),PHTF1(-25.8),RSBN1(0.0),AP4B1-AS1(0.0),PTPN22(0.0),BCL2L15(0.0)	6
rs7239261	18	60005046	3.981e-20	1.21458	0.0212	A/C	0.457	0.436	0.996	(5708,432028,9867.10)++++++--+++++	9	rs8086340(0.811/1.93),rs4574025(0.783/4.77),rs4369774(0.783/5.4),rs4263037(0.693/11.2),rs11664594(0.693/13.2),rs8094392(0.692/2.29),rs8094368(0.691/2.22),rs8087616(0.532/17.3),rs8088059(0.532/17.6),rs8088891(0.532/17.8),rs8087163(0.532/17.6),rs7236060(0.531/18.2),rs7237792(0.531/18.2),rs28735049(0.416/12.5),rs8099222(0.311/23.7),rs56074067(0.3/24.4),rs3826620(0.226/16.5),rs6567281(0.211/69.8),rs9…	59676046	60095046	419	rs8086340(0.811/1.93),rs4369774(0.783/5.4),rs4574025(0.783/4.77),rs11664594(0.693/13.2),rs4263037(0.693/11.2),rs8094392(0.692/2.29),rs8094368(0.691/2.22)	60005046	60018246	13.2	/(0.783)rs4574025;Allergic_diseas...(29083406)(7E-9)/(0.693)rs4263037;Myasthenia_gravis(25643325)(1E-8)	RELCH(0.0),TNFRSF11A(0.0)	2
rs4409785	11	95311422	2.73e-11	1.19494	0.0267	C/T	0.192	0.169	0.999	(5708,432028,9867.10)---+---+----+	10	rs11021232(0.931/9.39),rs12575636(0.885/-0.162),rs7933222(0.637/-12.6),rs34536806(0.315/-36.9),rs72977423(0.172/-17.6)	95274522	95320812	46.29	rs11021232(0.931/9.39),rs12575636(0.885/-0.162),rs7933222(0.637/-12.6)	95298822	95320812	21.99	/(0.931)rs11021232;Vitiligo(27723757)(2E-23)	-	0
rs12946510	17	37912377	7.606e-11	1.1474	0.0211	T/C	0.476	0.493	0.999	(5708,432028,9867.10)+++++++++++++	9	rs907092(0.947/9.88),rs11658993(0.928/28.4),rs10445308(0.92/25.7),rs12942330(0.919/27.5),rs4795395(0.917/50.6),rs9909593(0.913/57.8),rs4795397(0.904/111),rs11557466(0.878/112),rs35736272(0.878/120),rs34120102(0.878/114),rs11078925(0.877/113),rs4795398(0.877/126),rs11870965(0.877/118),rs13380815(0.877/115),rs10852935(0.877/119),rs1054609(0.877/121),rs36038753(0.877/123),rs9904624(0.877/124),rs3418…	37396377	38120377	724	rs907092(0.947/9.88),rs11658993(0.928/28.4),rs10445308(0.92/25.7),rs12942330(0.919/27.5),rs4795395(0.917/50.6),rs9909593(0.913/57.8),rs4795397(0.904/111),rs11557466(0.878/112),rs35736272(0.878/120),rs34120102(0.878/114),rs12936409(0.877/131),rs1054609(0.877/121),rs12709365(0.877/115),rs10852935(0.877/119),rs9905959(0.877/119),rs12232497(0.877/128),rs36038753(0.877/123),rs13380815(0.877/115),rs110…	37903727	38089377	185.65	/(0.947)rs907092;Asthma(28461288)(1E-12)/(0.904)rs4795397;Inflammatory_bo...(26192919)(8E-44);Asthma(28461288)(4E-12)/(0.878)rs35736272;Chronic_inflamm...(26974007)(6E-30)/(0.877)rs12936409;Rheumatoid_arth...(24532676)(1E-10)/(0.876)rs2872507;Ulcerative_colitis(21297633)(5E-11);Crohn's_disease(21102463)(2E-9);Rheumatoid_arth...(23143596)(3E-9);Crohn's_disease(18587394)(5E-9)/(0.85)rs8069176;Asthm…	ERBB2(0.0),MIR4728(0.0),MIEN1(0.0),GRB7(0.0),IKZF3(0.0),ZPBP2(62.1),GSDMB(98.5),ORMDL3(114.9),LRRC3C(135.3),GSDMA(156.8),PSMD3(174.6)	11
rs7522138	1	114217705	6.773e-09	0.88462	0.0212	A/G	0.441	0.47	1	(5708,432028,9867.10)+----+-------	9	rs1217216(0.927/-71.6),rs1217231(0.927/-80.8),rs1217222(0.927/-76.1),rs1746853(0.904/165),rs1343629(0.619/-111),rs4259646(0.613/-123),rs6537790(0.613/-122),rs35390985(0.61/-135),rs7554019(0.61/-132),rs1230684(0.578/75.1),rs11102667(0.569/-0.921),rs1146183(0.569/-18.4),rs1146185(0.569/-8.74),rs2798137(0.569/-47.5),rs7543121(0.568/11.7),rs12138638(0.568/17),rs10858015(0.568/50.2),rs13524(0.568/10.5…	114078705	114447705	369	rs1217231(0.927/-80.8),rs1217216(0.927/-71.6),rs1217222(0.927/-76.1),rs1746853(0.904/165),rs1343629(0.619/-111),rs4259646(0.613/-123),rs6537790(0.613/-122),rs35390985(0.61/-135),rs7554019(0.61/-132)	114082705	114382705	300	-	MAGI3(0.0),PHTF1(0.0),RSBN1(36.7),AP4B1-AS1(87.5),PTPN22(88.7),BCL2L15(151.7)	6
rs215918	6	85513783	3.423e-08	0.88754	0.0216	A/G	0.405	0.374	0.999	(5708,432028,9867.10)-------------	8	rs9351006(0.51/-144),rs12174572(0.508/-149),rs13219036(0.508/-148),rs9341987(0.508/-148),rs9344411(0.508/-148),rs215939(0.488/-47.5),rs12189907(0.415/-144),rs62449292(0.414/-137),rs60698614(0.413/-140),rs9444213(0.413/-145),rs9450001(0.413/-140),rs9362077(0.413/-142),rs1475431(0.413/-144),rs9449996(0.413/-143),rs72908670(0.413/-137),rs12207755(0.412/-153),rs4298310(0.412/-158),rs6938512(0.41/-158…	85244783	85575683	330.9	-	85513783	85513783	0	-	TBX18(0.0)	1
rs7157095	14	98812847	3.924e-08	0.83753	0.0323	T/C	0.816	0.846	0.997	(4144,424291,7271.94)?--------?---	6	rs7160490(0.834/0.187),rs9652307(0.833/0.426),rs9652306(0.833/0.355),rs1459132(0.832/1.14),rs10152041(0.832/0.904),rs4905674(0.832/0.738),rs1459131(0.832/1.07),rs4905678(0.831/1.83),rs7152043(0.831/2.59),rs67017999(0.831/2.8),rs10138322(0.831/3.36),rs10147913(0.831/2.93),rs4905677(0.831/1.78),rs4905675(0.831/1.75),rs4243719(0.831/1.56),rs4905676(0.831/1.78),rs10135783(0.831/3.07),rs7153210(0.831/…	98549847	98834647	284.8	rs7160490(0.834/0.187),rs9652307(0.833/0.426),rs9652306(0.833/0.355),rs1459131(0.832/1.07),rs4905674(0.832/0.738),rs10152041(0.832/0.904),rs1459132(0.832/1.14),rs4905678(0.831/1.83),rs7153210(0.831/2.67),rs1459133(0.831/1.44),rs7152043(0.831/2.59),rs4905675(0.831/1.75),rs10135783(0.831/3.07),rs10147913(0.831/2.93),rs66982803(0.831/2.81),rs4905677(0.831/1.78),rs7150847(0.831/2.21),rs7151746(0.831/…	98812663	98816837	4.174	-	-	0
rs9981640	21	43431830	4.4e-08	0.84671	0.0304	T/C	0.708	0.728	0.999	(3476,42063,6006.31)?--???---?---	3	rs9981167(0.964/2.41),rs2839437(0.961/3.58),rs399907(0.766/-2.18),rs1628526(0.64/-2.4),rs7281176(0.639/-3.45),rs987523(0.638/-3.87),rs8132937(0.638/-4.34),rs7282789(0.638/-3.56),rs8130883(0.638/-5.57),rs6586290(0.638/-15.9),rs6586291(0.637/-14.4),rs469359(0.637/-15.5),rs467618(0.637/-13.3),rs2187239(0.637/-11.3),rs4919969(0.637/-5.25),rs469622(0.634/-8.62),rs399856(0.603/-2.24),rs399888(0.534/-2.…	43397930	43440260	42.33	rs9981167(0.964/2.41),rs2839437(0.961/3.58),rs399907(0.766/-2.18),rs1628526(0.64/-2.4),rs7281176(0.639/-3.45),rs7282789(0.638/-3.56),rs8132937(0.638/-4.34),rs987523(0.638/-3.87),rs8130883(0.638/-5.57),rs6586290(0.638/-15.9),rs4919969(0.637/-5.25),rs2187239(0.637/-11.3),rs467618(0.637/-13.3),rs469359(0.637/-15.5),rs6586291(0.637/-14.4),rs469622(0.634/-8.62),rs399856(0.603/-2.24)	43415930	43435410	19.48	-	C2CD2(-7.8),SNORA91(-13.4),ZBTB21(0.0),ZNF295-AS1(0.0),UMODL1(1.2)	5
rs1862364	5	150448376	6.401e-08	1.17	0.029	G/A	0.168	0.143	0.998	(5575,124104,9601.22)-+-?----+----	7	rs6861227(0.992/-1.25),rs13180950(0.895/4.18),rs13160369(0.889/3.82),rs3792783(0.879/7.36),rs7732451(0.834/-4.16),rs1559127(0.741/-1.62),rs4958881(0.732/1.86),rs6869605(0.643/4.49),rs4958882(0.64/6.41),rs73272842(0.635/5.51),rs7731150(0.633/8.02),rs10057690(0.592/-3.16),rs73272828(0.59/0.844),rs59926079(0.588/-0.633),rs58474444(0.588/-0.496),rs73272818(0.588/-3.53),rs17111708(0.582/-4.87),rs20422…	150432876	150462676	29.8	rs6861227(0.992/-1.25),rs13180950(0.895/4.18),rs13160369(0.889/3.82),rs3792783(0.879/7.36),rs7732451(0.834/-4.16),rs1559127(0.741/-1.62),rs4958881(0.732/1.86),rs6869605(0.643/4.49),rs4958882(0.64/6.41),rs73272842(0.635/5.51),rs7731150(0.633/8.02)	150444216	150456396	12.18	/(0.879)rs3792783;Neutrophil_perc...(27863252)(2E-11)/(0.732)rs4958881;Myasthenia_gravis(23055271)(3E-10)	GPX3(0.0),TNIP1(0.0),ANXA6(0.0)	3
rs4766578	12	111904371	6.715e-08	1.12345	0.0216	T/A	0.516	0.406	0.999	(5478,431224,9509.42)?---+--------	7	rs10774625(0.996/5.85),rs3184504(0.95/-19.8),rs7137828(0.949/28.4),rs597808(0.91/69),rs653178(0.903/103),rs11065979(0.771/155),rs11065987(0.716/168),rs11065991(0.715/179),rs11066320(0.683/1e+03),rs2013002(0.681/296),rs17696736(0.671/582),rs11066309(0.671/979),rs17630235(0.662/687),rs11066301(0.661/967),rs11066188(0.66/706),rs11513729(0.647/369),rs7953257(0.62/780),rs4766897(0.46/275),rs678436(0.3…	111807471	112984371	1176.9	rs10774625(0.996/5.85),rs3184504(0.95/-19.8),rs7137828(0.949/28.4),rs597808(0.91/69),rs653178(0.903/103),rs11065979(0.771/155),rs11065987(0.716/168),rs11065991(0.715/179),rs11066320(0.683/1e+03),rs2013002(0.681/296),rs17696736(0.671/582),rs11066309(0.671/979),rs17630235(0.662/687),rs11066301(0.661/967),rs11066188(0.66/706),rs11513729(0.647/369),rs7953257(0.62/780)	111884571	112904371	1019.8	/(0.996)rs10774625;Hypothyroidism(27182965)(1E-26);Coronary_artery...(28714975)(9E-14);Retinal_vascular_caliber(21060863)(2E-13);Systemic_lupus_...(26502338)(4E-9);Glycated_hemogl...(28898252)(1E-8);Left_ventricle_...(28394258)(1E-8)/(0.95)rs3184504;Plateletcrit(27863252)(5E-216);Platelet_count(27863252)(6E-180);Lymphocyte_counts(27863252)(7E-134);Reticulocyte_count(27863252)(7E-91);Hemoglobin_co…	SH2B3(0.0),ATXN2(0.0),ATXN2-AS(82.9),BRAP(125.6),ACAD10(169.5),ALDH2(250.3),MIR6761(283.3),MAPKAPK5-AS1(323.2),MAPKAPK5(325.7),ADAM1A(382.5),TMEM116(414.7),ERP29(496.8),NAA25(510.1),MIR3657(521.0),TRAFD1(609.0),HECTD4(643.6),MIR6861(646.7),RPL6(888.6),PTPN11(902.3)	19
rs2301436	6	167437988	1.09e-07	1.11818	0.021	T/C	0.493	0.477	1	(5708,432028,9867.10)+++-++++++--+	13	rs1894603(0.999/-3.3),rs9459846(0.998/3.04),rs6456146(0.998/5.41),rs9457257(0.998/2.75),rs9459845(0.998/2.51),rs35171809(0.998/-5.22),rs12526548(0.998/-6.84),rs9295384(0.997/10.1),rs7749278(0.997/-2.66),rs9459835(0.996/-20.4),rs2282861(0.996/2.14),rs2282860(0.996/2.26),rs9459842(0.996/-5.95),rs2181059(0.996/3.64),rs9459839(0.995/-6.16),rs9457258(0.995/6.27),rs10946205(0.994/13.3),rs2237277(0.994/…	167346088	167540988	194.9	rs1894603(0.999/-3.3),rs12526548(0.998/-6.84),rs35171809(0.998/-5.22),rs9457257(0.998/2.75),rs6456146(0.998/5.41),rs9459845(0.998/2.51),rs9459846(0.998/3.04),rs7749278(0.997/-2.66),rs9295384(0.997/10.1),rs2282860(0.996/2.26),rs2181059(0.996/3.64),rs9459842(0.996/-5.95),rs9459835(0.996/-20.4),rs2282861(0.996/2.14),rs9457258(0.995/6.27),rs9459839(0.995/-6.16),rs10946205(0.994/13.3),rs2237277(0.994/…	167411788	167512888	101.1	-	RNASET2(-17.9),MIR3939(0.0),FGFR1OP(0.0),CCR6(37.3)	4
rs41359	16	11265121	1.099e-07	1.14214	0.025	A/G	0.384	0.391	0.998	(4374,425095,7629.62)-++++++++?-++	7	rs42369(0.995/-0.509),rs794428(0.985/3.31),rs9924411(0.889/-14.9),rs7189563(0.889/-14.7),rs41371(0.867/-6.29),rs193759(0.84/14.8),rs4781039(0.837/5.3),rs27908(0.814/-8.02),rs41367(0.814/-10.8),rs27836(0.814/-8),rs41370(0.814/-7.79),rs1364254(0.814/-9.04),rs27837(0.812/-12.4),rs27838(0.812/-11.6),rs27839(0.812/-11.4),rs27868(0.811/-12.6),rs28087(0.811/-12.3),rs6498169(0.774/-15.8),rs171593(0.773/-…	11040121	11279921	239.8	rs42369(0.995/-0.509),rs794428(0.985/3.31),rs7189563(0.889/-14.7),rs9924411(0.889/-14.9),rs41371(0.867/-6.29),rs193759(0.84/14.8),rs4781039(0.837/5.3),rs27908(0.814/-8.02),rs41370(0.814/-7.79),rs27836(0.814/-8),rs1364254(0.814/-9.04),rs41367(0.814/-10.8),rs27837(0.812/-12.4),rs27839(0.812/-11.4),rs27838(0.812/-11.6),rs27868(0.811/-12.6),rs28087(0.811/-12.3),rs6498169(0.774/-15.8),rs171593(0.773/-…	11211521	11279921	68.4	/(0.722)rs6498168;Multiple_sclerosis(27386562)(1E-9)/(0.319)rs11644510;Allergic_diseas...(29083406)(6E-38);Allergy(27182965)(2E-16)/(0.277)rs2903692;Type_1_diabetes(17632545)(7E-11)/(0.173)rs62026376;Asthma_and_hay_fever(24388013)(1E-8)/(0.17)rs7203459;Eosinophil_perc...(27863252)(6E-34);Eosinophil_perc...(27863252)(7E-33);Neutrophil_perc...(27863252)(5E-31);Asthma(27182965)(4E-15)	CLEC16A(0.0)	1
rs959729	14	61934200	1.266e-07	1.26011	0.0438	T/C	0.0671	0.0661	0.996	(5282,430167,9178.74)?+++-++-++-?+	7	rs8011286(0.83/1.97),rs4899049(0.742/3.96),rs17256233(0.501/-11.7),rs959728(0.496/-0.182),rs12884697(0.447/1.8),rs9788451(0.259/-22.9),rs78456433(0.258/3.29),rs2296274(0.202/-17)	61911300	61938160	26.86	rs8011286(0.83/1.97),rs4899049(0.742/3.96)	61934200	61938160	3.96	-	PRKCH(0.0)	1
rs229562	22	37599065	1.741e-07	0.87757	0.025	G/T	0.432	0.474	0.999	(4144,424291,7271.94)?+++-++++?+++	9	rs229544(0.991/-5.98),rs64547(0.973/-6.56),rs229542(0.636/-6.96),rs2858484(0.636/-12.4),rs229533(0.632/-12),rs229531(0.631/-13.3),rs2858483(0.627/-12.4),rs229540(0.627/-7.78),rs229541(0.627/-7.75),rs229528(0.612/-17.4),rs229527(0.608/-17.6),rs71317032(0.52/-3.91),rs62235065(0.519/-10),rs229563(0.425/0.377),rs86583(0.22/4.68),rs86582(0.219/4.32),rs69264(0.219/4.88),rs229569(0.215/3.99),rs229524(0.…	37573465	37603945	30.48	rs229544(0.991/-5.98),rs64547(0.973/-6.56),rs229542(0.636/-6.96),rs2858484(0.636/-12.4),rs229533(0.632/-12),rs229531(0.631/-13.3),rs2858483(0.627/-12.4),rs229541(0.627/-7.75),rs229540(0.627/-7.78),rs229528(0.612/-17.4),rs229527(0.608/-17.6)	37581465	37599065	17.6	/(0.632)rs229533;Type_1_diabetes(25751624)(2E-8)/(0.627)rs229541;Type_1_diabetes(18978792)(2E-8)/(0.608)rs229527;Vitiligo(27723757)(1E-30);Graves'_disease(23612905)(5E-20);Vitiligo(20410501)(2E-16)	IL2RB(0.0),C1QTNF6(0.0),SSTR3(0.0),RAC2(0.0)	4
rs72687965	1	114073152	2.063e-07	0.74215	0.0574	G/C	0.959	0.959	0.994	(5282,430167,9178.74)?+++++-++++?+	6	rs12073383(0.24/-233),rs6537785(0.239/-233),rs1014314(0.236/-240),rs12063762(0.234/-244),rs12086096(0.115/-216)	113829152	114073152	244	-	114073152	114073152	0	-	MAGI3(0.0)	1
rs11661553	18	67544637	2.402e-07	1.14958	0.027	T/A	0.612	0.56	0.996	(3856,423427,6839.94)?--------?--?	5	rs4094864(0.78/0.861),rs11151544(0.78/1.45),rs1788097(0.667/-0.949),rs1788098(0.665/-1.84),rs1790588(0.663/-9.45),rs8099412(0.651/-8.02),rs7244202(0.648/-16.9),rs1615504(0.648/-18),rs13381239(0.645/-17.9),rs1610554(0.645/-20.3),rs1790961(0.645/-19.4),rs4891780(0.641/-20.3),rs7239671(0.64/-21.4),rs34875178(0.64/-21.8),rs12968499(0.629/18),rs67643815(0.614/16.9),rs1790974(0.536/-33),rs2469434(0.499…	67504837	67566637	61.8	rs4094864(0.78/0.861),rs11151544(0.78/1.45),rs1788097(0.667/-0.949),rs1788098(0.665/-1.84),rs1790588(0.663/-9.45),rs8099412(0.651/-8.02),rs1615504(0.648/-18),rs7244202(0.648/-16.9),rs1790961(0.645/-19.4),rs13381239(0.645/-17.9),rs1610554(0.645/-20.3),rs4891780(0.641/-20.3),rs7239671(0.64/-21.4),rs34875178(0.64/-21.8),rs12968499(0.629/18),rs67643815(0.614/16.9)	67522837	67562637	39.8	/(0.667)rs1788097;Primary_scleros...(27992413)(7E-12)/(0.648)rs1615504;Type_1_diabetes(25751624)(2E-11)/(0.499)rs2469434;Rheumatoid_arthritis(24390342)(9E-10);Rheumatoid_arthritis(24390342)(1E-8)	DOK6(0.0),CD226(0.0)	2
rs75127309	10	63947886	3.102e-07	1.20756	0.0369	G/A	0.0919	0.0822	0.997	(5708,432028,9867.10)+-----------+	8	rs73280219(0.902/-34.8),rs111845059(0.89/-49.8),rs7076490(0.583/11.5),rs141758988(0.568/62.7),rs1135436(0.536/8.35),rs35689482(0.535/8.52),rs958754(0.527/10.7),rs79657262(0.519/87.5),rs77145664(0.511/84.8),rs12767995(0.445/-4.59),rs6479789(0.432/0.083),rs12253181(0.428/7.64),rs12245945(0.42/7.14),rs35576264(0.306/12),rs10995084(0.306/13.1),rs10995083(0.306/12.6),rs7088302(0.306/8.81),rs10995085(0…	63882686	64052886	170.2	rs73280219(0.902/-34.8),rs111845059(0.89/-49.8)	63898086	63947886	49.8	-	ARID5B(-41.2),RTKN2(0.0)	2
rs831072	3	71427707	3.525e-07	1.14316	0.0263	C/T	0.36	0.327	0.996	(4086,424231,7197.62)-----+-+-?--?	11	rs831076(0.951/2.68),rs831073(0.905/0.661),rs831070(0.857/-1.29),rs831077(0.607/3.21),rs9815974(0.487/11.8),rs35562128(0.323/-0.043),rs35632754(0.323/-0.069),rs864386(0.308/-2.34),rs7647190(0.303/33.5),rs7644434(0.291/33.1),rs10212264(0.291/32.6),rs11711425(0.291/21.4),rs10212421(0.291/32.4),rs13067084(0.29/24.5),rs9844474(0.29/25.1),rs7626396(0.29/30.7),rs7633837(0.29/28.1),rs56010829(0.286/3.9)…	71421367	71461207	39.84	rs831076(0.951/2.68),rs831073(0.905/0.661),rs831070(0.857/-1.29),rs831077(0.607/3.21)	71426417	71430917	4.5	-	FOXP1(0.0)	1
rs6433501	2	175616667	3.54e-07	1.17081	0.031	G/A	0.151	0.112	0.999	(5478,431224,9509.42)?--+------+--	7	rs16862847(0.869/12.9),rs2600686(0.858/7.1),rs1530906(0.858/4.27),rs2646165(0.858/4.82),rs2600689(0.858/4.69),rs2600683(0.847/13.8),rs1376871(0.845/14.6),rs2600682(0.844/14.4),rs1376870(0.844/14.6),rs1376869(0.844/14.6),rs6732758(0.827/-6.71),rs1376865(0.808/7.93),rs1376866(0.801/11.2),rs12997022(0.751/3.31),rs2255918(0.639/-3.55),rs7562549(0.453/0.773),rs74803262(0.452/-0.366),rs57956832(0.45/0.…	175590567	175635267	44.7	rs16862847(0.869/12.9),rs2646165(0.858/4.82),rs2600689(0.858/4.69),rs1530906(0.858/4.27),rs2600686(0.858/7.1),rs2600683(0.847/13.8),rs1376871(0.845/14.6),rs1376869(0.844/14.6),rs1376870(0.844/14.6),rs2600682(0.844/14.4),rs6732758(0.827/-6.71),rs1376865(0.808/7.93),rs1376866(0.801/11.2),rs12997022(0.751/3.31),rs2255918(0.639/-3.55)	175609957	175631267	21.31	-	CHRNA1(0.0),CHN1(0.0)	2
rs13134306	4	11212073	3.564e-07	1.19854	0.0356	G/T	0.0999	0.0875	0.998	(5708,432028,9867.10)+----+-------	8	rs34705057(0.925/-8.54),rs35079318(0.924/-9.82),rs16878957(0.716/-3.17),rs71605934(0.715/-3.34),rs71605935(0.715/-3.28),rs150937314(0.681/1.8),rs71605936(0.512/-2.24),rs35110753(0.449/-8.46),rs71605933(0.447/-16.5)	11195573	11213873	18.3	rs34705057(0.925/-8.54),rs35079318(0.924/-9.82),rs16878957(0.716/-3.17),rs71605934(0.715/-3.34),rs71605935(0.715/-3.28),rs150937314(0.681/1.8)	11202253	11213873	11.62	-	-	0
rs35347147	18	60022673	4.754e-07	0.86971	0.0277	A/G	0.257	0.29	0.998	(4374,425095,7629.62)---------?---	7	rs11665260(0.997/1.39),rs17720953(0.952/-8.56),rs11660664(0.648/-3.38),rs62098355(0.633/4.15),rs76316866(0.633/4.04),rs2957135(0.161/41.8),rs6567278(0.161/37),rs3017362(0.161/37),rs2032234(0.161/42.1),rs2957128(0.161/38.1),rs2957126(0.161/36.3),rs2957124(0.161/35.6),rs2957127(0.161/36.7),rs2957125(0.161/35.7),rs883921(0.16/45.9),rs2957137(0.15/44.2),rs2957145(0.113/54.1),rs3018354(0.113/52.7)	60014113	60076773	62.66	rs11665260(0.997/1.39),rs17720953(0.952/-8.56),rs11660664(0.648/-3.38),rs76316866(0.633/4.04),rs62098355(0.633/4.15)	60014113	60026823	12.71	-	RELCH(0.0),TNFRSF11A(0.0)	2
rs12460699	19	16544052	4.871e-07	1.12288	0.023	C/T	0.302	0.335	0.999	(5708,432028,9867.10)-----+-------	8	rs11878602(0.997/11.1),rs36720(0.995/23.3),rs10411936(0.995/4.32),rs658931(0.995/19.7),rs75819996(0.995/19),rs58166386(0.994/15.4),rs7256818(0.994/14.7),rs16995422(0.992/-25),rs2607278(0.991/24.1),rs1870071(0.991/-38.9),rs873636(0.99/-29.3),rs8110761(0.976/-43),rs10404046(0.975/-66.8),rs10421112(0.973/-18.7),rs2034892(0.964/-52.5),rs10402422(0.962/-68.7),rs2290668(0.872/-47.3),rs8113386(0.84/-72.…	16449552	16733052	283.5	rs11878602(0.997/11.1),rs36720(0.995/23.3),rs10411936(0.995/4.32),rs75819996(0.995/19),rs658931(0.995/19.7),rs7256818(0.994/14.7),rs58166386(0.994/15.4),rs16995422(0.992/-25),rs2607278(0.991/24.1),rs1870071(0.991/-38.9),rs873636(0.99/-29.3),rs8110761(0.976/-43),rs10404046(0.975/-66.8),rs10421112(0.973/-18.7),rs2034892(0.964/-52.5),rs10402422(0.962/-68.7),rs2290668(0.872/-47.3),rs8113386(0.84/-72.…	16449552	16603152	153.6	/(0.995)rs10411936;White_blood_cell_count(21738480)(3E-12)/(0.991)rs1870071;Multiple_sclerosis(24076602)(2E-15)/(0.975)rs10404046;Lymphocyte_counts(29403010)(7E-13)/(0.43)rs4808047;Monocyte_percen...(27863252)(4E-13)	KLF2(-54.6),EPS15L1(0.0),CALR3(0.0),C19orf44(13.1),CHERP(34.6)	5
rs579177	6	127977160	6.539e-07	0.88188	0.0253	C/T	0.466	0.459	0.999	(4144,424291,7271.94)?+++-+-++?+-+	6	rs525850(0.809/1.63),rs683647(0.809/2.44),rs2166837(0.808/-12.9),rs3009959(0.807/-15.9),rs564461(0.801/69.6),rs2922251(0.75/-21.6),rs568675(0.746/8.62),rs570462(0.746/8.46),rs578312(0.746/4.75),rs474188(0.746/10.6),rs476148(0.746/10.4),rs500386(0.746/3.5),rs671720(0.744/17.2),rs543982(0.744/25),rs621945(0.744/20.9),rs636983(0.744/22),rs11962031(0.744/11.9),rs686730(0.744/18.2),rs680461(0.744/24.8…	127913460	128224160	310.7	rs683647(0.809/2.44),rs525850(0.809/1.63),rs2166837(0.808/-12.9),rs3009959(0.807/-15.9),rs564461(0.801/69.6),rs2922251(0.75/-21.6),rs474188(0.746/10.6),rs570462(0.746/8.46),rs500386(0.746/3.5),rs476148(0.746/10.4),rs568675(0.746/8.62),rs578312(0.746/4.75),rs671720(0.744/17.2),rs543982(0.744/25),rs636983(0.744/22),rs680461(0.744/24.8),rs686730(0.744/18.2),rs11962031(0.744/11.9),rs576731(0.744/20.9…	127955560	128051060	95.5	-	C6orf58(-14.2),THEMIS(2.2)	2
rs1885242	9	119381285	1.046e-06	1.11016	0.0214	A/G	0.459	0.484	0.999	(5575,124104,9601.22)+++?++++++-++	7	rs9775101(1/-5.7),rs2295741(0.999/1.48),rs7872429(0.997/0.652),rs4837686(0.997/5.5),rs7856659(0.997/-6.03),rs2416565(0.997/-10.6),rs4836788(0.995/3.95),rs7864410(0.995/-4.44),rs811689(0.99/29.5),rs7857286(0.977/-48.9),rs4836750(0.976/-66.2),rs13290997(0.975/-67.1),rs10983236(0.959/-51.2),rs7031478(0.936/4.45),rs4837683(0.936/3.65),rs10739469(0.936/-7.26),rs7027788(0.934/-6.9),rs4837684(0.934/3.7)…	119246285	119453485	207.2	rs9775101(1/-5.7),rs2295741(0.999/1.48),rs4837686(0.997/5.5),rs2416565(0.997/-10.6),rs7856659(0.997/-6.03),rs7872429(0.997/0.652),rs4836788(0.995/3.95),rs7864410(0.995/-4.44),rs811689(0.99/29.5),rs7857286(0.977/-48.9),rs4836750(0.976/-66.2),rs13290997(0.975/-67.1),rs10983236(0.959/-51.2),rs4837683(0.936/3.65),rs10739469(0.936/-7.26),rs7031478(0.936/4.45),rs7027788(0.934/-6.9),rs4837684(0.934/3.7)…	119282285	119453485	171.2	-	ASTN2(0.0),ASTN2-AS1(-6.7),TRIM32(18.3)	3
rs7552539	1	113810083	1.156e-06	1.16871	0.032	G/A	0.121	0.107	0.997	(5708,432028,9867.10)+-----------+	9	rs11811051(0.939/0.306),rs11810933(0.934/5.29),rs11811451(0.923/6.85),rs17031250(0.896/2.87)	113810083	113816933	6.85	rs11811051(0.939/0.306),rs11810933(0.934/5.29),rs11811451(0.923/6.85),rs17031250(0.896/2.87)	113810083	113816933	6.85	-	-	0
rs231779	2	204734487	1.238e-06	1.11149	0.0218	T/C	0.386	0.451	1	(5708,432028,9867.10)++++-++--+--+	8	rs231775(0.983/-1.77),rs231723(0.98/5.29),rs231724(0.979/5.34),rs231770(0.883/-5.33),rs3116513(0.883/-39.9),rs231764(0.882/-10.9),rs1024161(0.874/-12.7),rs1427679(0.872/-10.7),rs11571315(0.872/-3.59),rs1427680(0.871/-4.69),rs231763(0.87/-13.6),rs736611(0.87/-4.02),rs10932023(0.83/-25.8),rs4675372(0.829/-32.5),rs12992492(0.828/-32.9),rs11571292(0.813/-14.3),rs926169(0.811/-11.7),rs231727(0.795/7.0…	204690387	204743797	53.41	rs231775(0.983/-1.77),rs231723(0.98/5.29),rs231724(0.979/5.34),rs3116513(0.883/-39.9),rs231770(0.883/-5.33),rs231764(0.882/-10.9),rs1024161(0.874/-12.7),rs1427679(0.872/-10.7),rs11571315(0.872/-3.59),rs1427680(0.871/-4.69),rs736611(0.87/-4.02),rs231763(0.87/-13.6),rs10932023(0.83/-25.8),rs4675372(0.829/-32.5),rs12992492(0.828/-32.9),rs11571292(0.813/-14.3),rs926169(0.811/-11.7),rs231725(0.795/6.1…	204690387	204743797	53.41	/(0.983)rs231775;Alopecia_areata(25608926)(2E-20)/(0.883)rs231770;Myasthenia_gravis(25643325)(9E-11)/(0.874)rs1024161;Graves'_disease(21841780)(2E-17);Alopecia_areata(20596022)(4E-13)/(0.795)rs231725;Vitiligo(27723757)(1E-10)	CTLA4(0.0)	1
rs62096075	18	59834631	1.384e-06	1.11505	0.0226	A/G	0.319	0.334	0.999	(5708,432028,9867.10)++++++++-++++	8	rs17062583(0.993/-0.262),rs12607564(0.993/-8.33),rs56811824(0.992/-8.42),rs7504331(0.991/13.7),rs72945485(0.991/12.3),rs62096114(0.985/8.8),rs62096079(0.985/2.3),rs924984(0.984/14.7),rs11664066(0.956/33.9),rs62094270(0.956/33),rs11661576(0.955/33.9),rs12607649(0.955/30),rs11665103(0.954/43.2),rs4941121(0.954/48.4),rs8086580(0.954/47.3),rs62094272(0.953/40.3),rs2980961(0.952/89.1),rs72949221(0.952…	59622631	60054631	432	rs17062583(0.993/-0.262),rs12607564(0.993/-8.33),rs56811824(0.992/-8.42),rs7504331(0.991/13.7),rs72945485(0.991/12.3),rs62096114(0.985/8.8),rs62096079(0.985/2.3),rs924984(0.984/14.7),rs62094270(0.956/33),rs11664066(0.956/33.9),rs12607649(0.955/30),rs11661576(0.955/33.9),rs11665103(0.954/43.2),rs8086580(0.954/47.3),rs4941121(0.954/48.4),rs62094272(0.953/40.3),rs72949221(0.952/86.9),rs2980961(0.952…	59654631	60001631	347	-	PIGN(0.0),RELCH(0.0),TNFRSF11A(107.9)	3
rs4973512	2	233102814	1.448e-06	1.2025	0.0383	A/G	0.0881	0.0899	0.998	(5512,430971,9536.42)++++-+-+++-?+	7	rs6437056(0.989/-5.64),rs11677466(0.858/-121),rs79410303(0.855/-101),rs149870557(0.839/96.7),rs56292657(0.8/-218),rs7574893(0.784/-12.5),rs2678486(0.683/129),rs2741303(0.682/128),rs11690688(0.664/-280),rs2741311(0.551/137),rs2014448(0.543/141),rs2853374(0.54/142),rs2853406(0.536/155),rs2678488(0.534/159),rs2139027(0.532/162),rs2697765(0.529/153),rs2678489(0.5/163),rs2697769(0.495/168),rs790028(0.…	232822814	233307814	485	rs6437056(0.989/-5.64),rs11677466(0.858/-121),rs79410303(0.855/-101),rs149870557(0.839/96.7),rs56292657(0.8/-218),rs7574893(0.784/-12.5),rs2678486(0.683/129),rs2741303(0.682/128),rs11690688(0.664/-280)	232822814	233231814	409	/(0.858)rs11677466;Height(25282103)(3E-23)	NPPC(-261.7),DIS3L2(0.0),ALPP(90.4),ECEL1P2(97.6),ALPG(118.7)	5
rs3134883	10	6100725	1.486e-06	1.11449	0.0225	A/G	0.314	0.34	1	(5708,432028,9867.10)+++-++-++++++	10	rs3118471(0.996/2.03),rs3118469(0.996/0.404),rs10905718(0.911/14.1),rs10905719(0.911/14.4),rs10905713(0.91/11.9),rs12412095(0.91/12.8),rs4147359(0.787/7.71),rs7907829(0.786/6.28),rs706778(0.624/-1.78),rs10795791(0.582/7.62),rs7096384(0.58/5.91),rs7073236(0.58/5.83),rs7072793(0.58/5.54),rs7090504(0.523/-9.71),rs11256516(0.51/-8.28),rs10905669(0.405/-8.63),rs10905668(0.405/-8.67),rs1107345(0.396/-1…	6077825	6115125	37.3	rs3118469(0.996/0.404),rs3118471(0.996/2.03),rs10905719(0.911/14.4),rs10905718(0.911/14.1),rs12412095(0.91/12.8),rs10905713(0.91/11.9),rs4147359(0.787/7.71),rs7907829(0.786/6.28),rs706778(0.624/-1.78)	6098945	6115125	16.18	/(0.996)rs3118471;Chronic_inflamm...(26974007)(4E-13)/(0.787)rs4147359;Primary_scleros...(27992413)(8E-17)/(0.624)rs706778;Rheumatoid_arthritis(24390342)(5E-15);Rheumatoid_arthritis(24390342)(5E-14);Rheumatoid_arthritis(20453842)(1E-11);Pediatric_autoi...(26301688)(6E-9)/(0.582)rs10795791;Type_1_diabetes(25751624)(6E-11);Rheumatoid_arth...(24532676)(1E-10);Rheumatoid_arth...(23143596)(1E-9);Rheum…	IL2RA(0.0),RBM17(0.0)	2
rs676882	17	37433424	1.513e-06	0.83862	0.0366	T/A	0.138	0.114	1	(4144,424291,7271.94)?+++-++++?-++	6	rs801430(1/1.78),rs3744349(0.999/-18.6),rs8073907(0.999/-9.28),rs801427(0.999/3.29),rs587880(0.999/0.475),rs61368704(0.999/-14.3),rs2302073(0.998/23.9),rs4516267(0.998/38.1),rs590051(0.998/13.1),rs594794(0.998/20.1),rs582176(0.998/20.6),rs667193(0.998/15.4),rs582088(0.998/20.6),rs2879259(0.998/-22.5),rs584377(0.998/26.7),rs651827(0.998/9.95),rs801418(0.998/24.6),rs9893735(0.998/36.4),rs9891892(0.…	37389424	37740424	351	rs801430(1/1.78),rs61368704(0.999/-14.3),rs8073907(0.999/-9.28),rs587880(0.999/0.475),rs801427(0.999/3.29),rs3744349(0.999/-18.6),rs590051(0.998/13.1),rs582088(0.998/20.6),rs594794(0.998/20.1),rs584377(0.998/26.7),rs801418(0.998/24.6),rs9893735(0.998/36.4),rs651827(0.998/9.95),rs582176(0.998/20.6),rs2302073(0.998/23.9),rs667193(0.998/15.4),rs4516267(0.998/38.1),rs2879259(0.998/-22.5),rs9944459(0.…	37393424	37740424	347	/(0.996)rs7208487;Glomerular_filt...(26831199)(9E-14)/(0.956)rs1877030;Rheumatoid_arthritis(24390342)(2E-8)	CACNB1(-29.5),RPL19(-22.4),STAC2(-1.3),FBXL20(0.0),MED1(77.1),CDK12(134.3),NEUROD2(276.6),PPP1R1B(299.8)	8
rs2426215	20	49579744	1.764e-06	1.13213	0.026	A/G	0.631	0.599	0.997	(4144,424291,7271.94)?+++-+++-?+++	6	rs6096205(0.859/1.23),rs2426224(0.845/9.43),rs2426226(0.835/11.9),rs2281282(0.834/-4.41),rs2426220(0.823/7.22),rs2426214(0.814/-5.93),rs6020871(0.772/8.93),rs2426221(0.772/7.98),rs2426222(0.772/8.22),rs875068(0.697/-73.5),rs6096200(0.696/-16.4),rs6091238(0.695/-37.7),rs2426208(0.695/-42.8),rs4811099(0.694/-76.8),rs2426210(0.693/-42.3),rs2870023(0.691/-40.9),rs2426205(0.69/-44.8),rs6020856(0.689/-…	49490844	49591644	100.8	rs6096205(0.859/1.23),rs2426224(0.845/9.43),rs2426226(0.835/11.9),rs2281282(0.834/-4.41),rs2426220(0.823/7.22),rs2426214(0.814/-5.93),rs2426222(0.772/8.22),rs6020871(0.772/8.93),rs2426221(0.772/7.98),rs875068(0.697/-73.5),rs6096200(0.696/-16.4),rs2426208(0.695/-42.8),rs6091238(0.695/-37.7),rs4811099(0.694/-76.8),rs2426210(0.693/-42.3),rs2870023(0.691/-40.9),rs2426205(0.69/-44.8),rs2426211(0.689/-…	49494244	49591644	97.4	-	BCAS4(-36.0),ADNP(0.0),ADNP-AS1(0.0),DPM1(0.0),MOCS3(0.0),KCNG1(0.0)	6
rs7869982	9	105474366	1.854e-06	1.19232	0.0369	A/G	0.127	0.1	0.999	(4374,425095,7629.62)+++--++++?+++	7	rs16922061(0.979/2.32),rs16921996(0.979/-20.2),rs16922036(0.979/-5.04),rs9775381(0.978/-16.3),rs138938516(0.978/-15.7),rs982139(0.977/15.2),rs67593848(0.977/8.46),rs57666452(0.977/15.6),rs66983549(0.977/26.2),rs59027058(0.977/16.4),rs67655901(0.977/15.3),rs16922113(0.977/26.4),rs66807934(0.977/14.6),rs16922001(0.975/-19.3),rs1388919(0.974/29.3),rs58742543(0.966/16.8),rs61688322(0.96/19),rs5745228…	105442166	105507866	65.7	rs16922036(0.979/-5.04),rs16921996(0.979/-20.2),rs16922061(0.979/2.32),rs9775381(0.978/-16.3),rs138938516(0.978/-15.7),rs16922113(0.977/26.4),rs982139(0.977/15.2),rs57666452(0.977/15.6),rs67593848(0.977/8.46),rs66807934(0.977/14.6),rs59027058(0.977/16.4),rs66983549(0.977/26.2),rs67655901(0.977/15.3),rs16922001(0.975/-19.3),rs1388919(0.974/29.3),rs58742543(0.966/16.8),rs61688322(0.96/19),rs5745228…	105454166	105507866	53.7	-	LINC00587(-4.6)	1
rs13116570	4	10727838	2.052e-06	1.10628	0.0213	T/C	0.435	0.421	0.999	(5708,432028,9867.10)--++++++-++++	8	rs13116784(0.996/0.051),rs13143205(0.996/0.046),rs13116306(0.976/-0.141),rs11736385(0.866/0.34),rs4235340(0.865/0.422),rs4697653(0.865/0.921),rs4235342(0.865/0.736),rs4235341(0.865/0.486),rs4697786(0.865/0.835),rs4697652(0.865/0.818),rs12696860(0.864/1.09),rs13131201(0.863/1.93),rs4629441(0.863/1.58),rs13105771(0.863/1.88),rs4334748(0.859/1.55),rs4314279(0.859/1.52),rs13130534(0.838/2.36),rs12502…	10702138	10813738	111.6	rs13143205(0.996/0.046),rs13116784(0.996/0.051),rs13116306(0.976/-0.141),rs11736385(0.866/0.34),rs4697653(0.865/0.921),rs4235342(0.865/0.736),rs4697786(0.865/0.835),rs4697652(0.865/0.818),rs4235341(0.865/0.486),rs4235340(0.865/0.422),rs12696860(0.864/1.09),rs4629441(0.863/1.58),rs13105771(0.863/1.88),rs13131201(0.863/1.93),rs4334748(0.859/1.55),rs4314279(0.859/1.52),rs13130534(0.838/2.36),rs12502…	10716938	10730318	13.38	-	CLNK(0.0)	1
rs2886554	7	50327367	2.478e-06	0.88603	0.0257	C/T	0.336	0.341	0.998	(4374,425095,7629.62)+-+++++++?+++	8	rs4629805(0.997/0.087),rs10225973(0.96/1.26),rs10229670(0.944/1.74),rs12718261(0.943/2.54),rs1026421(0.791/-6.64),rs12718260(0.79/-3.13),rs9649741(0.79/-6.41),rs10233105(0.79/-10.9),rs1456894(0.789/-5.58),rs17552787(0.786/-23.3),rs9649739(0.785/-15.6),rs10261822(0.784/-15.2),rs10263046(0.783/-17.8),rs9649738(0.778/-48),rs36199046(0.778/-56.1),rs10234056(0.733/-26.9),rs28720994(0.733/-29.6),rs1119…	50257667	50329907	72.24	rs4629805(0.997/0.087),rs10225973(0.96/1.26),rs10229670(0.944/1.74),rs12718261(0.943/2.54),rs1026421(0.791/-6.64),rs12718260(0.79/-3.13),rs9649741(0.79/-6.41),rs10233105(0.79/-10.9),rs1456894(0.789/-5.58),rs17552787(0.786/-23.3),rs9649739(0.785/-15.6),rs10261822(0.784/-15.2),rs10263046(0.783/-17.8),rs36199046(0.778/-56.1),rs9649738(0.778/-48),rs111940551(0.733/-33.1),rs10248090(0.733/-26.5),rs102…	50259267	50329907	70.64	-	IKZF1(0.0)	1
rs150616587	1	114482338	2.644e-06	0.62164	0.1012	C/T	0.986	0.98	0.998	(4522,354892,7815.87)?+++??++?+??+	4	-	114482338	114482338	0	-	114482338	114482338	0	-	AP4B1-AS1(0.0),AP4B1(0.0),DCLRE1B(0.0),HIPK1-AS1(0.0),HIPK1(0.0),OLFML3(0.0)	6
rs11900990	2	109447787	2.844e-06	1.16183	0.032	G/T	0.136	0.13	0.994	(5512,430971,9536.42)---+-------?-	8	-	109447787	109447787	0	-	109447787	109447787	0	-	RANBP2(0.0),CCDC138(0.0)	2
rs1007731	14	37054590	3.162e-06	0.83352	0.0391	C/A	0.872	0.902	0.994	(3948,423234,6941.26)?+++++-++?+?+	5	rs117287788(0.211/5.26)	37054590	37059850	5.26	-	37054590	37054590	0	-	NKX2-8(0.0)	1
rs10174238	2	191973034	3.425e-06	1.12513	0.0254	G/A	0.254	0.226	0.997	(5190,430360,9077.42)?---------+-?	6	rs7582694(0.917/-2.91),rs10181656(0.917/-3.16),rs8179673(0.917/-3.69),rs4274624(0.911/-14.4),rs7574865(0.905/-8.4),rs7568275(0.904/-6.58),rs4853458(0.901/-13.5),rs11889341(0.888/-29.3),rs6752770(0.163/0.529)	191943734	191973563	29.829	rs8179673(0.917/-3.69),rs7582694(0.917/-2.91),rs10181656(0.917/-3.16),rs4274624(0.911/-14.4),rs7574865(0.905/-8.4),rs7568275(0.904/-6.58),rs4853458(0.901/-13.5),rs11889341(0.888/-29.3)	191943734	191973034	29.3	/(0.917)rs7582694;Systemic_lupus_...(28714469)(4E-69)/(0.917)rs10181656;Rheumatoid_arthritis(23143596)(2E-13)/(0.905)rs7574865;Systemic_lupus_...(19838193)(5E-42);Systemic_lupus_...(19838195)(1E-41);Systemic_lupus_...(23273568)(1E-21);Systemic_lupus_...(21408207)(2E-20);Systemic_lupus_...(23053960)(4E-14);Systemic_lupus_...(18204098)(9E-14);Primary_biliary_cirrhosis(22961000)(1E-13);Systemic_scle…	LOC105373805(-26.0),STAT4(0.0)	2
rs141223535	14	82672258	3.505e-06	1.33696	0.0626	T/C	0.0411	0.0499	0.994	(4374,425095,7629.62)+++++++++?+-+	7	rs118126601(0.994/9.88),rs77863120(0.97/35.5),rs114075520(0.968/39.3)	82672258	82711558	39.3	rs118126601(0.994/9.88),rs77863120(0.97/35.5),rs114075520(0.968/39.3)	82672258	82711558	39.3	-	-	0
rs11078677	17	7321858	3.515e-06	0.88692	0.0259	C/T	0.593	0.631	0.995	(4144,424291,7271.94)?+++++++-?-++	6	rs60856990(0.838/16),rs4151121(0.808/20.4),rs4151120(0.801/20.3),rs17856697(0.782/26.8),rs56074046(0.735/37.1),rs12947017(0.695/-2.92),rs35894069(0.685/73.3),rs41554719(0.675/79.7),rs11652328(0.633/4.26),rs4151122(0.375/20.8),rs3853818(0.344/24.4),rs4151134(0.342/25.3),rs12946520(0.285/14.5),rs13290(0.282/7.77),rs3174744(0.256/0.387),rs4578723(0.219/116),rs3752031(0.203/-1.72),rs2302767(0.166/28.…	7318938	7437858	118.92	rs60856990(0.838/16),rs4151121(0.808/20.4),rs4151120(0.801/20.3),rs17856697(0.782/26.8),rs56074046(0.735/37.1),rs12947017(0.695/-2.92),rs35894069(0.685/73.3),rs41554719(0.675/79.7),rs11652328(0.633/4.26)	7318938	7401558	82.62	-	TNK1(0.0),PLSCR3(0.0),TMEM256-PLSCR3(0.0),TMEM256(0.0),NLGN2(0.0),SPEM1(0.0),SPEM2(0.0),SPEM3(0.0),TMEM102(0.0),FGF11(0.0),CHRNB1(0.0),ZBTB4(0.0),SLC35G6(12.9),POLR2A(15.8)	14
rs4889630	16	30877544	3.549e-06	1.12874	0.0261	T/C	0.216	0.212	1	(5478,431224,9509.42)?+++++++++-+-	11	rs4889631(0.981/0.092),rs35695082(0.69/-85.2),rs2335013(0.679/-0.198),rs12929065(0.673/-3.66),rs12931096(0.673/-3.34),rs11647697(0.673/-5.07),rs34840035(0.673/-6.03),rs2168834(0.672/-13.7),rs2125293(0.672/-13.7),rs4889534(0.672/-12.1),rs4889614(0.671/-15.4),rs9796842(0.671/-1.34),rs74249949(0.651/-285),rs67264578(0.617/1.85),rs8063565(0.617/6.42),rs56083427(0.617/3.75),rs67456613(0.615/10.8),rs48…	30592544	31155544	563	rs4889631(0.981/0.092),rs35695082(0.69/-85.2),rs2335013(0.679/-0.198),rs11647697(0.673/-5.07),rs12931096(0.673/-3.34),rs34840035(0.673/-6.03),rs12929065(0.673/-3.66),rs2168834(0.672/-13.7),rs2125293(0.672/-13.7),rs4889534(0.672/-12.1),rs9796842(0.671/-1.34),rs4889614(0.671/-15.4),rs74249949(0.651/-285),rs56083427(0.617/3.75),rs8063565(0.617/6.42),rs67264578(0.617/1.85),rs67456613(0.615/10.8),rs48…	30592544	30909744	317.2	/(0.651)rs74249949;Eosinophil_counts(27863252)(2E-10)	ZNF747(-281.3),ZNF764(-257.9),ZNF688(-243.8),ZNF785(-230.5),ZNF689(-205.4),PRR14(-159.8),FBRS(-145.4),LOC730183(-117.3),SRCAP(-76.1),SNORA30(-105.6),TMEM265(-71.0),PHKG2(-55.0),CCDC189(-54.0),RNF40(-39.9),ZNF629(-29.0),BCL7C(0.0),MIR4519(0.0),MIR762HG(0.0),MIR762(0.0),CTF1(0.0),FBXL19-AS1(3.1),FBXL19(6.8)	22
rs72704712	14	103312965	3.908e-06	0.85061	0.035	T/G	0.82	0.847	0.999	(3609,349987,6272.19)?---??---?---	4	rs12588538(0.989/47),rs56330734(0.984/-20.8),rs8021860(0.983/-0.82),rs7153002(0.982/11),rs8017180(0.982/7.14),rs4553557(0.982/-3.22),rs12588749(0.981/17.9),rs7156191(0.981/-15.1),rs56083744(0.98/-20.8),rs72704731(0.979/45.1),rs72704726(0.979/40.1),rs4243736(0.979/47.5),rs4906267(0.978/-7.89),rs12590238(0.977/37.2),rs7143963(0.977/-8.54),rs4906269(0.973/49.1),rs72704741(0.966/68.9),rs76327888(0.95…	103229665	103495965	266.3	rs12588538(0.989/47),rs56330734(0.984/-20.8),rs8021860(0.983/-0.82),rs8017180(0.982/7.14),rs4553557(0.982/-3.22),rs7153002(0.982/11),rs12588749(0.981/17.9),rs7156191(0.981/-15.1),rs56083744(0.98/-20.8),rs4243736(0.979/47.5),rs72704731(0.979/45.1),rs72704726(0.979/40.1),rs4906267(0.978/-7.89),rs7143963(0.977/-8.54),rs12590238(0.977/37.2),rs4906269(0.973/49.1),rs72704741(0.966/68.9),rs76327888(0.95…	103237965	103387965	150	/(0.977)rs7143963;Body_mass_index(26426971)(7E-9)/(0.346)rs12432676;Non-albumin_pro...(29403010)(2E-24)/(0.337)rs12148050;Multiple_sclerosis(24076602)(5E-13)/(0.336)rs8022180;Serum_total_protein_level(29403010)(3E-20)	RCOR1(-66.1),TRAF3(0.0),AMN(26.0),CDC42BPB(35.8)	4
rs74778442	12	112485072	4.016e-06	1.2452	0.0476	G/C	0.933	0.923	0.999	(4614,47939,7913.10)?--???-----?-	3	rs75645582(1/-5.93),rs58886972(1/24.2),rs77176084(0.999/30.2),rs74636821(0.999/30.8),rs79540372(0.999/53.6),rs78866396(0.999/37.3),rs80190218(0.999/15.6),rs60998439(0.998/-39.1),rs12578195(0.998/-91.1),rs12422941(0.998/52.7),rs58742238(0.997/-119),rs61012856(0.997/-120),rs12582100(0.997/-106),rs12423699(0.997/-81.9),rs12423689(0.997/-81.9),rs57929857(0.997/-51.5),rs59131168(0.997/-117),rs75797656…	111884072	113018072	1134	rs58886972(1/24.2),rs75645582(1/-5.93),rs80190218(0.999/15.6),rs77176084(0.999/30.2),rs79540372(0.999/53.6),rs74636821(0.999/30.8),rs78866396(0.999/37.3),rs12422941(0.998/52.7),rs12578195(0.998/-91.1),rs60998439(0.998/-39.1),rs12423699(0.997/-81.9),rs12580175(0.997/-121),rs12423689(0.997/-81.9),rs79761579(0.997/-26.2),rs58742238(0.997/-119),rs57929857(0.997/-51.5),rs75797656(0.997/-145),rs6101285…	111884072	113018072	1134	/(0.838)rs7314031;Reticulocyte_count(27863252)(1E-60);Reticulocyte_fr...(27863252)(6E-52)	SH2B3(-545.6),ATXN2(-397.6),ATXN2-AS(-397.0),BRAP(-311.3),ACAD10(-240.2),ALDH2(-187.3),MIR6761(-197.4),MAPKAPK5-AS1(-154.3),MAPKAPK5(-103.8),ADAM1A(-95.4),TMEM116(0.0),ERP29(0.0),NAA25(0.0),MIR3657(0.0),TRAFD1(28.3),HECTD4(62.9),MIR6861(66.0),RPL6(307.9),PTPN11(321.6),RPH3A(477.8)	20
rs62343761	4	189485281	4.045e-06	1.22507	0.044	T/C	0.0613	0.0411	0.995	(5708,432028,9867.10)+-+++-+++++++	8	rs2376964(0.522/-7.07),rs76587757(0.522/-5.92),rs78405410(0.481/17),rs7663546(0.472/17.5),rs11933473(0.472/10.8),rs62341278(0.365/37.1),rs80164754(0.36/-11.9),rs79163267(0.29/-20.2),rs147860752(0.285/-21.6),rs6853546(0.277/-39),rs6852290(0.277/-39.7),rs78020014(0.277/-37.5),rs10014288(0.277/-36.9),rs13123756(0.224/0.856),rs13117001(0.223/-0.094),rs7667826(0.223/2.85),rs34990338(0.223/6.93),rs3544…	189445581	189522381	76.8	-	189485281	189485281	0	-	LINC01060(0.0)	1
rs75503394	2	25155419	4.091e-06	1.18128	0.0362	T/C	0.0965	0.0795	0.998	(5708,432028,9867.10)+++-+-+++++++	8	rs75698381(0.884/-11.5),rs55784418(0.879/-16.2),rs77969210(0.876/-37.9),rs75147138(0.874/56.9),rs141029407(0.858/-42.7),rs6719538(0.858/-5.89),rs80078501(0.856/45.5),rs61732745(0.853/-14),rs17800401(0.842/-50.5),rs17738465(0.842/-47.7),rs75973443(0.842/-47.3),rs56215558(0.842/-49.7),rs78989253(0.841/-17.6),rs56003423(0.838/-52.8),rs79451155(0.833/-58.9),rs80306571(0.832/-61.3),rs55985335(0.832/-6…	24723419	25474419	751	rs75698381(0.884/-11.5),rs55784418(0.879/-16.2),rs77969210(0.876/-37.9),rs75147138(0.874/56.9),rs6719538(0.858/-5.89),rs141029407(0.858/-42.7),rs80078501(0.856/45.5),rs61732745(0.853/-14),rs17738465(0.842/-47.7),rs75973443(0.842/-47.3),rs17800401(0.842/-50.5),rs56215558(0.842/-49.7),rs78989253(0.841/-17.6),rs56003423(0.838/-52.8),rs79451155(0.833/-58.9),rs80306571(0.832/-61.3),rs55985335(0.832/-6…	25075619	25386419	310.8	-	CENPO(-60.2),ADCY3(0.0),DNAJC27(0.0),DNAJC27-AS1(0.0),EFR3B(59.6),POMC(178.3),LINC01381(221.8)	7
rs56737241	13	42958193	4.158e-06	0.88453	0.0266	A/C	0.21	0.187	0.993	(5575,124104,9601.22)-+-?---++-+--	7	rs12870488(0.999/6.32),rs12870510(0.999/6.37),rs35406824(0.999/-0.869),rs61960917(0.999/-0.461),rs10507507(0.998/11.5),rs17535675(0.998/12),rs12870516(0.997/-2.23),rs12855879(0.997/13.4),rs17457484(0.996/-5.69),rs1408221(0.996/-2.83),rs35799349(0.996/-4.3),rs1475248(0.996/-5.19),rs989354(0.996/-4.86),rs56008941(0.996/-5.58),rs12871509(0.995/-6.12),rs9533096(0.995/16.6),rs35300208(0.99/-1.55),rs35…	42945793	43065193	119.4	rs35406824(0.999/-0.869),rs61960917(0.999/-0.461),rs12870488(0.999/6.32),rs12870510(0.999/6.37),rs10507507(0.998/11.5),rs17535675(0.998/12),rs12855879(0.997/13.4),rs12870516(0.997/-2.23),rs56008941(0.996/-5.58),rs1408221(0.996/-2.83),rs35799349(0.996/-4.3),rs989354(0.996/-4.86),rs1475248(0.996/-5.19),rs17457484(0.996/-5.69),rs9533096(0.995/16.6),rs12871509(0.995/-6.12),rs35300208(0.99/-1.55),rs35…	42945793	43065193	119.4	/(0.257)rs9594738;Total_body_bone...(29304378)(5E-31);Total_body_bone...(29304378)(4E-27);Bone_mineral_de...(18445777)(2E-8)/(0.257)rs9533095;Total_body_bone...(29304378)(1E-17);Bone_mineral_density(24249740)(2E-15)/(0.257)rs8001611;Bone_mineral_density(23644456)(2E-12);Total_body_bone...(29304378)(2E-10)/(0.253)rs9533090;Bone_mineral_density(22504420)(5E-68);Bone_mineral_de...(19801982)(5E-25);T…	AKAP11(-10.8),LINC02341(0.0)	2
rs12901830	15	79239449	4.229e-06	0.87058	0.0301	T/G	0.169	0.179	0.999	(5282,430167,9178.74)?-----+-+--?-	6	rs3784539(0.717/-20.3),rs1369324(0.472/0.27),rs1036938(0.469/-2.2),rs11072818(0.468/-2.52),rs11072817(0.468/-2.63),rs10400881(0.428/-5.06),rs3825932(0.428/-4),rs2870085(0.428/-5.18),rs11855406(0.428/-4.58),rs10152589(0.427/-6.19),rs4778716(0.427/-5.82),rs10400877(0.427/-5.07),rs28655102(0.427/-6.75),rs10152587(0.426/-6.22),rs11856301(0.424/-7.12),rs11072815(0.423/-7.13),rs10400902(0.421/-7.83),rs…	79219149	79239719	20.57	rs3784539(0.717/-20.3)	79219149	79239449	20.3	/(0.428)rs3825932;Type_1_diabetes(18978792)(3E-15)	MORF4L1(0.0),CTSH(0.0),RASGRF1(0.0),LOC100129540(0.0)	4
rs2930893	19	882724	4.515e-06	0.8927	0.0248	G/C	0.727	0.776	0.998	(5345,123300,9243.54)?++?+++-++-++	6	rs2930901(0.988/4.22),rs2965293(0.987/5.66),rs2930905(0.986/5.94),rs2965292(0.983/8.12),rs6678(0.982/7.44),rs1651887(0.954/-6.82),rs11546307(0.954/-7.34),rs10425005(0.953/-8.07),rs10424998(0.952/-8.08),rs1683588(0.946/-12.2),rs2930891(0.846/0.5),rs4417648(0.843/1),rs1683565(0.84/-2.12),rs1683566(0.84/-2.16),rs2930898(0.838/1.24),rs2930894(0.832/-1.56),rs2930900(0.586/3.53)	870524	890844	20.32	rs2930901(0.988/4.22),rs2965293(0.987/5.66),rs2930905(0.986/5.94),rs2965292(0.983/8.12),rs6678(0.982/7.44),rs11546307(0.954/-7.34),rs1651887(0.954/-6.82),rs10425005(0.953/-8.07),rs10424998(0.952/-8.08),rs1683588(0.946/-12.2),rs2930891(0.846/0.5),rs4417648(0.843/1),rs1683566(0.84/-2.16),rs1683565(0.84/-2.12),rs2930898(0.838/1.24),rs2930894(0.832/-1.56)	870524	890844	20.32	-	PLPPR3(-10.8),AZU1(-0.7),PRTN3(0.0),ELANE(0.0),CFD(0.0),MED16(0.0),RNU6-2(0.0),R3HDM4(0.0),KISS1R(0.0),ARID3A(0.0)	10
rs11222897	11	131932731	4.524e-06	1.16754	0.0338	C/T	0.108	0.078	1	(5708,432028,9867.10)+-----+------	8	rs28829991(0.681/23.4),rs10431098(0.681/24.1),rs61902001(0.681/23.7),rs74885012(0.599/3.56),rs11222893(0.597/-3.29),rs11222894(0.597/-3.28),rs11222884(0.591/-16.5),rs11222881(0.589/-21.2),rs11222883(0.588/-20.5),rs34956193(0.588/-18.4),rs61903527(0.588/-18),rs61901972(0.586/-17.2),rs61901975(0.583/-7.56),rs12221940(0.556/-13.7),rs11222902(0.313/13.7),rs12222553(0.131/57.6),rs11222941(0.131/53.1),…	131911531	131991531	80	rs28829991(0.681/23.4),rs61902001(0.681/23.7),rs10431098(0.681/24.1)	131932731	131956831	24.1	-	NTM(0.0)	1
rs10498720	6	24353436	4.728e-06	1.29875	0.0571	C/A	0.0378	0.0327	0.996	(5708,432028,9867.10)---+---+---+-	8	rs75101588(0.855/33.9),rs75897115(0.781/42.3),rs57470320(0.757/43),rs77484231(0.747/38.6)	24353436	24396436	43	rs75101588(0.855/33.9),rs75897115(0.781/42.3),rs57470320(0.757/43),rs77484231(0.747/38.6)	24353436	24396436	43	-	DCDC2(0.0),KAAG1(0.0),MRS2(0.0),GPLD1(22.6)	4
rs2766680	20	52212273	4.792e-06	1.15408	0.0313	G/A	0.233	0.224	0.992	(3890,423174,6866.94)---------?-??	5	rs1555926(0.741/-27.3),rs2904364(0.725/-33.7),rs2766664(0.417/-41),rs13043901(0.404/-41.5),rs2148558(0.25/-39.5),rs2148559(0.25/-39.5),rs4610112(0.249/-40.1),rs6097475(0.249/-40),rs6022585(0.189/-41.7),rs6022586(0.165/-41.4),rs6022584(0.158/-41.7)	52170573	52212273	41.7	rs1555926(0.741/-27.3),rs2904364(0.725/-33.7)	52178573	52212273	33.7	-	LOC101927770(0.0),ZNF217(0.0),LOC105372672(0.0)	3
rs118125184	17	59554561	4.912e-06	1.33043	0.0625	A/G	0.0312	0.0256	0.998	(5512,430971,9536.42)+++++-+++++?+	7	rs151241225(0.644/24.2)	59554561	59578761	24.2	rs151241225(0.644/24.2)	59554561	59578761	24.2	-	TBX4(0.0)	1
rs185502441	5	95774961	5.005e-06	1.4034	0.0742	A/C	0.0202	0.0208	0.998	(5708,432028,9867.10)+-++-++--+++-	8	rs150925905(0.743/-12.1),rs149686486(0.693/-51.3),rs116595566(0.666/-101),rs190726651(0.65/-240),rs139133103(0.602/-262),rs114938190(0.564/-469),rs41276265(0.537/-539),rs145943387(0.519/-338)	95235961	95774961	539	rs150925905(0.743/-12.1),rs149686486(0.693/-51.3),rs116595566(0.666/-101),rs190726651(0.65/-240),rs139133103(0.602/-262)	95512961	95774961	262	-	LOC101929710(0.0),PCSK1(0.0)	2
rs117478145	8	143715268	5.022e-06	1.30083	0.0576	A/T	0.0365	0.0393	0.995	(5708,432028,9867.10)+++-++++++-++	8	rs75452069(0.648/39.9),rs74709784(0.266/-57.8),rs74697704(0.196/355),rs78462625(0.162/-260),rs75092063(0.162/-281),rs76844160(0.139/-240),rs77210320(0.138/-251),rs117391602(0.108/-451)	143264268	144070268	806	rs75452069(0.648/39.9)	143715268	143755168	39.9	-	ARC(0.0),LOC101928087(0.0),JRK(0.0),PSCA(0.0),LY6K(16.3),LNCOC1(18.4)	6
rs12412807	10	102245493	5.062e-06	0.68681	0.0823	G/A	0.975	0.97	0.99	(3948,423234,6941.26)?+++-++++?-?+	6	rs17670872(0.613/-80.1),rs145056148(0.502/-100)	102145493	102245493	100	rs17670872(0.613/-80.1)	102165393	102245493	80.1	-	SCD(-70.9),OLMALINC(-47.4),WNT8B(0.0),SEC31B(0.0),NDUFB8(0.0)	5
rs139529766	1	8906286	5.11e-06	1.37644	0.0701	T/C	0.0283	0.0482	0.983	(5379,123047,9270.54)-++?++++-++?-	6	rs78570027(0.423/-83.2)	8823086	8906286	83.2	-	8906286	8906286	0	-	RERE(0.0),ENO1(0.0),MIR6728(0.0),ENO1-AS1(0.0)	4
rs79393784	14	93559282	5.235e-06	0.87459	0.0294	C/G	0.758	0.808	0.999	(4144,424291,7271.94)?--------?-+-	6	rs77736681(1/0.004),rs28496090(0.989/0.695),rs10220492(0.987/-0.512),rs957362(0.986/6.53),rs13379435(0.986/-0.889),rs941540(0.986/1.76),rs2402242(0.984/9.9),rs8008447(0.979/21.5),rs34461322(0.975/-4.86),rs74684644(0.975/-4.77),rs35959775(0.973/-5.04),rs28668893(0.965/26.2),rs4905052(0.964/30.1),rs4900174(0.964/30.4),rs11845823(0.921/-5.57),rs71430783(0.897/-0.829),rs34719890(0.897/0.869),rs342698…	93553712	93636882	83.17	rs77736681(1/0.004),rs28496090(0.989/0.695),rs10220492(0.987/-0.512),rs941540(0.986/1.76),rs13379435(0.986/-0.889),rs957362(0.986/6.53),rs2402242(0.984/9.9),rs8008447(0.979/21.5),rs34461322(0.975/-4.86),rs74684644(0.975/-4.77),rs35959775(0.973/-5.04),rs28668893(0.965/26.2),rs4905052(0.964/30.1),rs4900174(0.964/30.4),rs11845823(0.921/-5.57),rs71430783(0.897/-0.829),rs34719890(0.897/0.869),rs342698…	93553712	93589682	35.97	-	ITPK1(0.0),ITPK1-AS1(0.0)	2
rs2101878	6	164790822	5.263e-06	1.1203	0.0249	A/G	0.48	0.49	0.998	(4178,424038,7298.94)++++-+++-?+?+	8	rs9365694(0.926/7.41),rs2172984(0.901/47.3),rs9459107(0.801/93.1)	164790822	164883922	93.1	rs9365694(0.926/7.41),rs2172984(0.901/47.3),rs9459107(0.801/93.1)	164790822	164883922	93.1	-	-	0
rs34952684	6	149041022	5.645e-06	0.88648	0.0266	T/C	0.326	0.374	0.998	(4144,424291,7271.94)?--------?-++	6	rs7383670(0.847/2.35),rs11751932(0.847/1.03),rs12189565(0.847/2.64),rs4897043(0.846/3.24),rs35580236(0.833/-0.272),rs7356876(0.805/-2.79),rs9403981(0.804/-4.97),rs9403980(0.804/-5.56),rs9485320(0.793/-12.7),rs7746843(0.793/-12.1),rs4897044(0.72/3.4),rs9390606(0.716/7.85),rs4897039(0.657/-16.9),rs7760962(0.656/-18.1),rs4897041(0.656/-16.2),rs4897040(0.656/-16.2),rs4897037(0.651/-26.1),rs6420784(0.…	148944322	149048872	104.55	rs7383670(0.847/2.35),rs11751932(0.847/1.03),rs12189565(0.847/2.64),rs4897043(0.846/3.24),rs35580236(0.833/-0.272),rs7356876(0.805/-2.79),rs9403981(0.804/-4.97),rs9403980(0.804/-5.56),rs9485320(0.793/-12.7),rs7746843(0.793/-12.1),rs4897044(0.72/3.4),rs9390606(0.716/7.85),rs4897039(0.657/-16.9),rs4897041(0.656/-16.2),rs7760962(0.656/-18.1),rs4897040(0.656/-16.2),rs4897037(0.651/-26.1),rs6420784(0.…	148996422	149048872	52.45	-	UST(0.0)	1
rs2133395	11	88321407	5.797e-06	1.11293	0.0236	G/A	0.701	0.679	0.998	(5478,431224,9509.42)?--++--------	10	rs1504090(0.987/-2.15),rs1504094(0.858/27.4),rs4569011(0.857/22.7),rs2131070(0.846/19.9),rs7126211(0.843/26.4),rs2927493(0.811/19.3),rs3913282(0.798/-5.12),rs3899716(0.794/-8.44),rs7931809(0.784/-12.1),rs11020472(0.78/-16.9),rs160520(0.775/-12.9),rs308875(0.761/-19),rs160195(0.745/-28.4),rs10501668(0.741/-28.1),rs308790(0.738/-36.4),rs61901969(0.736/-19.2),rs3862362(0.733/-34.5),rs1553132(0.724/-…	88284707	88358507	73.8	rs1504090(0.987/-2.15),rs1504094(0.858/27.4),rs4569011(0.857/22.7),rs2131070(0.846/19.9),rs7126211(0.843/26.4),rs2927493(0.811/19.3),rs3913282(0.798/-5.12),rs3899716(0.794/-8.44),rs7931809(0.784/-12.1),rs11020472(0.78/-16.9),rs160520(0.775/-12.9),rs308875(0.761/-19),rs160195(0.745/-28.4),rs10501668(0.741/-28.1),rs308790(0.738/-36.4),rs61901969(0.736/-19.2),rs3862362(0.733/-34.5),rs1553132(0.724/-…	88284707	88348807	64.1	-	GRM5-AS1(-14.2),GRM5(0.0)	2
rs80054410	21	43836010	5.978e-06	1.10296	0.0217	C/T	0.385	0.378	1	(5708,432028,9867.10)----+-+++-+--	8	rs11203203(0.976/0.176),rs9976479(0.702/0.073),rs9976767(0.701/0.38),rs34544259(0.697/-1.16),rs3761378(0.685/-3.09),rs11702374(0.662/-6.25),rs28755461(0.649/-14.8),rs7278547(0.623/-0.183),rs9980448(0.62/3.72),rs9974339(0.619/2.04),rs3788013(0.611/5.32),rs876498(0.611/5.82),rs9978717(0.537/-8.24),rs7283281(0.536/-10.5),rs28371062(0.529/-7.74),rs9981707(0.528/-8.18),rs9984849(0.528/-7.07),rs3746924…	43818610	43851810	33.2	rs11203203(0.976/0.176),rs9976479(0.702/0.073),rs9976767(0.701/0.38),rs34544259(0.697/-1.16),rs3761378(0.685/-3.09),rs11702374(0.662/-6.25),rs28755461(0.649/-14.8),rs7278547(0.623/-0.183),rs9980448(0.62/3.72),rs9974339(0.619/2.04),rs876498(0.611/5.82),rs3788013(0.611/5.32)	43821210	43841830	20.62	/(0.976)rs11203203;Vitiligo(20410501)(1E-9);Type_1_diabetes(19430480)(2E-9);Celiac_disease_...(21383967)(1E-8)/(0.701)rs9976767;Type_1_diabetes(18840781)(2E-8)/(0.397)rs11203202;Type_1_diabetes(25751624)(1E-15)	TFF1(0.0),TMPRSS3(0.0),UBASH3A(0.0)	3
rs9865804	3	89554310	6.129e-06	1.23763	0.0471	G/A	0.0759	0.0833	0.996	(4178,424038,7298.94)+-------+?+?-	6	rs7635657(0.708/314),rs7619473(0.538/313),rs864705(0.178/40.5),rs115392721(0.162/214),rs146682663(0.131/-336)	89218310	89868310	650	rs7635657(0.708/314)	89554310	89868310	314	-	EPHA3(0.0)	1
rs72895705	4	83435373	6.191e-06	0.80549	0.0479	G/A	0.943	0.952	0.997	(5282,430167,9178.74)?+++-+-+++-?+	6	rs75079192(0.998/-0.612),rs6816282(0.996/-1.05),rs12506540(0.996/0.633),rs61316489(0.995/1.24),rs60675726(0.994/1.05),rs12507730(0.992/-4.07),rs77605501(0.989/2.6),rs76612229(0.985/2.64),rs60599582(0.969/1.37),rs58083828(0.968/1.39),rs59936078(0.968/1.39),rs55634241(0.286/-35),rs114071408(0.115/-43.9)	83391473	83438013	46.54	rs75079192(0.998/-0.612),rs12506540(0.996/0.633),rs6816282(0.996/-1.05),rs61316489(0.995/1.24),rs60675726(0.994/1.05),rs12507730(0.992/-4.07),rs77605501(0.989/2.6),rs76612229(0.985/2.64),rs60599582(0.969/1.37),rs58083828(0.968/1.39),rs59936078(0.968/1.39)	83431303	83438013	6.71	-	ENOPH1(-3.0),TMEM150C(0.0)	2
rs2116455	8	129771318	6.355e-06	0.89996	0.0234	T/C	0.329	0.329	1	(5379,358779,9212.04)----+?-----+-	7	rs138602601(0.998/6.36),rs11777656(0.998/6.75),rs1432009(0.997/7.92),rs1432010(0.996/9.83),rs4545057(0.996/17.8),rs1367962(0.996/12.1),rs7460492(0.995/20.6),rs1519857(0.994/22.4),rs4733649(0.939/26.8),rs56372711(0.929/0.544),rs7465515(0.928/-0.146),rs11781599(0.926/-26.2),rs6996786(0.926/-23.3),rs1432027(0.925/-27.4),rs7817513(0.925/-25),rs11774758(0.925/-26.4),rs759943(0.925/-26.6),rs28684068(0.…	129700418	129798118	97.7	rs11777656(0.998/6.75),rs138602601(0.998/6.36),rs1432009(0.997/7.92),rs4545057(0.996/17.8),rs1367962(0.996/12.1),rs1432010(0.996/9.83),rs7460492(0.995/20.6),rs1519857(0.994/22.4),rs4733649(0.939/26.8),rs56372711(0.929/0.544),rs7465515(0.928/-0.146),rs6996786(0.926/-23.3),rs11781599(0.926/-26.2),rs759943(0.925/-26.6),rs11774758(0.925/-26.4),rs1432027(0.925/-27.4),rs7817513(0.925/-25),rs28684068(0.…	129700418	129798118	97.7	-	-	0
rs35442051	12	77127242	6.689e-06	0.8565	0.0344	A/G	0.877	0.895	0.991	(5282,430167,9178.74)?----------?+	6	-	77127242	77127242	0	-	77127242	77127242	0	-	ZDHHC17(0.0)	1
rs13231772	7	20104224	6.725e-06	0.84358	0.0378	C/T	0.904	0.914	0.998	(5478,431224,9509.42)?+++++++++--+	8	rs35270455(0.98/2.6),rs55927432(0.967/-11.5),rs66595363(0.823/-14.5),rs17142371(0.753/2.58),rs6968024(0.734/-11.8),rs2041662(0.6/-16.6),rs10755845(0.58/-1.87),rs12533916(0.58/4.61),rs28877128(0.566/5.82),rs145029248(0.566/5.71),rs73271154(0.559/-1.42),rs12669202(0.55/10.5),rs17142382(0.538/11.7),rs74892195(0.496/-21.1),rs142217736(0.169/-88.3)	20015924	20115924	100	rs35270455(0.98/2.6),rs55927432(0.967/-11.5),rs66595363(0.823/-14.5),rs17142371(0.753/2.58),rs6968024(0.734/-11.8),rs2041662(0.6/-16.6)	20087624	20106824	19.2	-	LOC101927668(0.0)	1
rs796933	1	176118717	6.748e-06	1.3531	0.0672	C/G	0.0292	0.0123	1	(5379,358779,9212.04)+++++?+-+++++	7	rs2502824(1/-76.4),rs58325269(1/-3.76),rs2481639(1/-54.1),rs2481653(1/-74.6),rs2039232(1/-7.19),rs1831447(0.995/-43),rs2502825(0.995/-75.4),rs79129926(0.531/-6.2),rs80156138(0.531/-3.68),rs791748(0.529/1.31),rs76291782(0.526/-3.86)	176042317	176120027	77.71	rs2039232(1/-7.19),rs2481639(1/-54.1),rs2481653(1/-74.6),rs2502824(1/-76.4),rs58325269(1/-3.76),rs2502825(0.995/-75.4),rs1831447(0.995/-43)	176042317	176118717	76.4	-	COP1(0.0)	1
rs35505978	2	38151888	6.889e-06	0.88179	0.028	G/A	0.674	0.684	0.995	(3856,423427,6839.94)?+++-++++?++?	5	rs56263842(0.238/77.6),rs1838790(0.233/51),rs232533(0.188/182),rs72787074(0.187/116),rs162558(0.154/152),rs162555(0.151/156),rs2432667(0.149/162),rs2447752(0.149/162),rs2447753(0.148/162),rs232549(0.147/195),rs2432663(0.146/200),rs232624(0.146/205),rs2432660(0.146/202),rs2432662(0.146/200),rs111882646(0.145/160),rs232547(0.144/194),rs162551(0.144/169),rs232609(0.144/222),rs232623(0.144/205),rs232…	38151888	38373888	222	-	38151888	38151888	0	-	LINC00211(0.0),RMDN2(0.0),RMDN2-AS1(0.0)	3
rs4590341	7	33613560	6.983e-06	0.86019	0.0335	C/A	0.882	0.914	0.999	(5478,431224,9509.42)?++++++++++++	11	rs2598397(0.463/1.52),rs2700690(0.463/-1.2),rs2700688(0.463/1.45),rs2598401(0.463/-1.49),rs9918626(0.463/0.821),rs2598403(0.462/-2.04),rs2598395(0.462/4.76),rs10270266(0.462/-0.681),rs10265444(0.462/3.89),rs896194(0.462/6.32),rs78167227(0.371/53.1),rs2598375(0.353/50.9),rs2252989(0.347/-6.64),rs1020519(0.342/-10),rs1020517(0.329/-9.63),rs1451018(0.326/-12.6),rs1020520(0.324/-10.4),rs2034510(0.3/3…	33600960	33681160	80.2	-	33613560	33613560	0	-	BBS9(0.0)	1
rs141191356	12	87166563	7.221e-06	0.56615	0.1268	G/A	0.983	0.99	0.998	(2735,347342,5002.58)??+-??+++?+??	2	rs117559773(0.778/-284),rs74995697(0.456/-55.2),rs79509092(0.401/-180),rs117693140(0.386/78.5),rs78260386(0.377/-377)	86789563	87245063	455.5	rs117559773(0.778/-284)	86882563	87166563	284	-	MGAT4C(0.0)	1
rs3816575	3	56052839	7.576e-06	0.90556	0.0222	T/G	0.367	0.358	0.999	(5708,432028,9867.10)-------------	8	rs1023880(0.999/-1.06),rs17288665(0.991/1.06),rs1379712(0.931/1.9),rs61532273(0.922/6.81),rs2222248(0.921/5.16),rs6780386(0.92/-6.49),rs6803094(0.919/18.7),rs9821043(0.919/8.65),rs1401406(0.915/27.5),rs1379721(0.915/-29.2),rs1379722(0.913/-29.3),rs6772984(0.909/19.5),rs12637898(0.907/30.4),rs1350413(0.868/-25.5),rs6766861(0.867/-25.3),rs9819464(0.865/-36.1),rs6783462(0.865/-30),rs7356061(0.864/-3…	55974439	56390839	416.4	rs1023880(0.999/-1.06),rs17288665(0.991/1.06),rs1379712(0.931/1.9),rs61532273(0.922/6.81),rs2222248(0.921/5.16),rs6780386(0.92/-6.49),rs9821043(0.919/8.65),rs6803094(0.919/18.7),rs1401406(0.915/27.5),rs1379721(0.915/-29.2),rs1379722(0.913/-29.3),rs6772984(0.909/19.5),rs12637898(0.907/30.4),rs1350413(0.868/-25.5),rs6766861(0.867/-25.3),rs6783462(0.865/-30),rs9819464(0.865/-36.1),rs6799706(0.864/-3…	55974439	56104939	130.5	-	ERC2(0.0)	1
rs79000974	14	72768083	7.604e-06	1.20889	0.0424	G/A	0.0717	0.0722	0.996	(5512,430971,9536.42)----+-+---+?-	7	rs72721887(0.998/0.987),rs72721862(0.486/-36.4),rs8003626(0.472/-45.9),rs2681740(0.211/45.7),rs699366(0.202/16.3),rs765221(0.192/33),rs11620677(0.159/40.3),rs2239244(0.153/35.8),rs7149746(0.13/98.8),rs73302811(0.117/-44.2),rs2108468(0.117/-44.9),rs9323566(0.115/-39.6),rs73302814(0.114/-43.3),rs9323567(0.11/-32.7)	72722183	72866883	144.7	rs72721887(0.998/0.987)	72768083	72769070	0.987	-	RGS6(0.0)	1
rs2957150	18	60080311	7.735e-06	0.89217	0.0255	A/G	0.342	0.371	0.999	(4374,425095,7629.62)---------?---	7	rs3018362(0.989/1.78),rs7230485(0.588/-6.4)	60073911	60082091	8.18	rs3018362(0.989/1.78)	60080311	60082091	1.78	/(0.989)rs3018362;Paget's_disease(21623375)(8E-21);Paget's_disease(20436471)(5E-13)	TNFRSF11A(0.0)	1
rs72727950	8	134964716	7.908e-06	1.18839	0.0386	A/G	0.0805	0.0582	0.999	(5708,432028,9867.10)+++-++--+++++	8	rs72727948(0.938/-1.11),rs56281047(0.937/-4.97),rs6982919(0.937/-6.7),rs56076622(0.936/-9.62),rs72727938(0.85/-8.04),rs1503753(0.85/-10.1),rs543567043(0.119/-2.95)	134954616	134964716	10.1	rs72727948(0.938/-1.11),rs6982919(0.937/-6.7),rs56281047(0.937/-4.97),rs56076622(0.936/-9.62),rs1503753(0.85/-10.1),rs72727938(0.85/-8.04)	134954616	134964716	10.1	-	LOC101927822(-0.1)	1
rs4377259	19	33981927	8.084e-06	1.12716	0.0268	C/T	0.294	0.283	0.999	(4374,425095,7629.62)----++-+-?+--	7	rs6510383(0.712/-63.1),rs1005731(0.665/-73.2),rs4805902(0.479/37.8),rs4805896(0.477/0.66),rs74713683(0.35/-106),rs10423247(0.301/-71.8),rs1005730(0.301/-71.4),rs8182579(0.301/-72.1),rs1005729(0.301/-71.2),rs4805886(0.285/-70.6),rs11665874(0.283/-73.6),rs8107837(0.156/-88.5)	33875927	34019727	143.8	rs6510383(0.712/-63.1),rs1005731(0.665/-73.2)	33908727	33981927	73.2	-	CEBPG(-58.3),PEPD(0.0)	2
rs59824824	3	81444435	8.32e-06	1.23627	0.0476	T/C	0.0525	0.0604	0.997	(5708,432028,9867.10)++++++-++++-+	8	rs12633695(0.684/99.7),rs13088641(0.672/94.4),rs6783132(0.671/90.5),rs6785960(0.67/112),rs12634278(0.668/123),rs12233618(0.667/83.6),rs114456910(0.59/34.2),rs114522158(0.567/74.8),rs13100565(0.556/66.2),rs17018945(0.556/58.5),rs13082584(0.556/79.5),rs7642446(0.555/75.4),rs34783916(0.554/70)	81444435	81567435	123	rs12633695(0.684/99.7),rs13088641(0.672/94.4),rs6783132(0.671/90.5),rs6785960(0.67/112),rs12634278(0.668/123),rs12233618(0.667/83.6)	81444435	81567435	123	-	GBE1(44.4)	1
rs147513987	7	63187571	8.337e-06	0.69628	0.0812	C/G	0.971	0.969	0.989	(3660,422370,6509.26)?+--+--+-?-??	4	rs147347223(0.812/74.6),rs143346355(0.727/-247),rs184763378(0.727/-250),rs117105690(0.72/-254),rs140122189(0.648/-464),rs117884904(0.507/-685),rs77928582(0.103/182),rs62464463(0.101/158)	62502571	63369571	867	rs147347223(0.812/74.6),rs184763378(0.727/-250),rs143346355(0.727/-247),rs117105690(0.72/-254),rs140122189(0.648/-464)	62723571	63262171	538.6	-	ZNF733P(-373.1),LOC102724738(-327.1),LOC100287704(-325.4),LOC100287834(-325.4),MIR4283-1(-56.0),MIR4283-2(-56.0)	6
rs2059265	16	57915705	8.416e-06	1.11104	0.0236	T/G	0.33	0.347	0.998	(5282,430167,9178.74)?++++++--+-?+	6	rs11643127(0.759/3.33),rs11643536(0.691/-1.09),rs4784866(0.295/-22.3),rs58326194(0.294/-24.8),rs185037(0.208/3.06),rs247042(0.208/3.16),rs76660455(0.172/-20.9),rs74019710(0.172/-18.4),rs8054624(0.172/-21.5),rs148015511(0.171/-25.9),rs12149502(0.145/-55.4),rs79837276(0.145/-51.1)	57860305	57919035	58.73	rs11643127(0.759/3.33),rs11643536(0.691/-1.09)	57914615	57919035	4.42	-	CNGB1(0.0)	1
rs4705320	5	148508841	8.667e-06	1.11728	0.0249	T/G	0.268	0.259	0.999	(5272,430169,9164.73)?+++?+++++-++	6	rs10070085(1/-5.74),rs10463283(1/-0.739),rs4432874(1/-1.41),rs6879568(1/-5.34),rs10068387(1/-6.06),rs4429841(1/-4.82),rs10476903(0.999/-6.61),rs4235741(0.999/-3.96),rs6871833(0.999/5.73),rs4705323(0.999/5.49),rs4129286(0.999/7.81),rs4421090(0.999/-3.69),rs6897053(0.999/-2.13),rs11744143(0.999/4.46),rs4705324(0.993/8.6),rs2895824(0.94/-11.7),rs4705066(0.94/-12.5),rs9325131(0.94/-9.16),rs981312(0.9…	148409841	148521841	112	rs10463283(1/-0.739),rs10070085(1/-5.74),rs10068387(1/-6.06),rs6879568(1/-5.34),rs4432874(1/-1.41),rs4429841(1/-4.82),rs6871833(0.999/5.73),rs11744143(0.999/4.46),rs10476903(0.999/-6.61),rs6897053(0.999/-2.13),rs4705323(0.999/5.49),rs4129286(0.999/7.81),rs4421090(0.999/-3.69),rs4235741(0.999/-3.96),rs4705324(0.993/8.6),rs6870959(0.94/-12.3),rs4616881(0.94/-14.1),rs4235742(0.94/0.483),rs2895824(0.…	148434841	148521841	87	-	SH3TC2(-16.1),SH3TC2-DT(0.0),ABLIM3(0.0)	3
rs58661517	18	71850379	8.714e-06	1.1402	0.0295	C/T	0.502	0.524	0.999	(3070,320550,4947.14)?-?-??-----+-	4	rs113776758(0.97/-0.223),rs12373484(0.959/-4.55),rs59682211(0.626/-9.03)	71841349	71850379	9.03	rs113776758(0.97/-0.223),rs12373484(0.959/-4.55),rs59682211(0.626/-9.03)	71841349	71850379	9.03	-	FBXO15(0.0),TIMM21(0.0)	2
rs78904892	8	144066390	9.124e-06	1.11004	0.0235	G/T	0.681	0.655	0.997	(5478,431224,9509.42)?------------	7	rs13263729(0.996/0.847),rs35899216(0.993/3.33),rs72693076(0.985/5.66)	144066390	144072050	5.66	rs13263729(0.996/0.847),rs35899216(0.993/3.33),rs72693076(0.985/5.66)	144066390	144072050	5.66	-	LY6E-DT(0.0),CDC42P3(0.0),LY6E(0.0),C8orf31(4.2)	4
rs114258509	4	181291584	9.445e-06	1.25571	0.0514	A/G	0.044	0.0486	0.998	(5708,432028,9867.10)-++-+++-+++-+	8	rs28570574(0.988/-4.02),rs116645271(0.968/6.8),rs115741904(0.963/12.2),rs114368138(0.946/15.7),rs116128409(0.469/-30.1),rs149269953(0.314/-52.7),rs146203294(0.222/-95.2)	181196384	181307284	110.9	rs28570574(0.988/-4.02),rs116645271(0.968/6.8),rs115741904(0.963/12.2),rs114368138(0.946/15.7)	181287564	181307284	19.72	-	-	0
rs117350679	14	38890078	9.729e-06	1.94002	0.1498	G/A	0.99	0.988	0.998	(3720,45138,6595.13)??-?????---?-	3	-	38890078	38890078	0	-	38890078	38890078	0	-	-	0
rs12052983	2	179361881	1.014e-05	1.11115	0.0239	T/G	0.264	0.257	0.998	(5708,432028,9867.10)+++++++-+-+++	8	rs1978580(0.993/-13.5),rs2303537(0.883/4.21),rs2288322(0.836/-38.8),rs2114582(0.825/-74),rs10207436(0.756/-67.3),rs6726043(0.625/-24.8),rs16866334(0.51/-25.2),rs1559908(0.51/-25.5)	179287881	179366091	78.21	rs1978580(0.993/-13.5),rs2303537(0.883/4.21),rs2288322(0.836/-38.8),rs2114582(0.825/-74),rs10207436(0.756/-67.3),rs6726043(0.625/-24.8)	179287881	179366091	78.21	-	OSBPL6(-47.7),MIR548N(0.0),LOC101927027(-6.9),PRKRA(0.0),PJVK(0.0),FKBP7(0.0),PLEKHA3(0.0),TTN-AS1(0.0),TTN(0.0)	9
rs78185082	2	173154465	1.024e-05	1.29888	0.0593	T/G	0.0342	0.0268	0.992	(5708,432028,9867.10)+++++-++++-++	8	rs79889388(0.892/11)	173154465	173165465	11	rs79889388(0.892/11)	173154465	173165465	11	-	-	0
rs9358597	6	22864487	1.046e-05	0.90647	0.0223	T/G	0.347	0.408	0.999	(5708,432028,9867.10)-------------	8	rs9466495(0.994/7.04),rs9466496(0.993/7.14),rs10440835(0.989/4.62),rs4712724(0.984/10.8),rs4598066(0.936/-16.5),rs59156468(0.935/-15.5),rs57543312(0.935/-15.6),rs77714791(0.89/-21.9),rs9348537(0.889/-16.3),rs7742035(0.888/-21.2),rs74292867(0.888/-23.4),rs77437717(0.886/-23.8),rs7748260(0.865/-30.5),rs77263957(0.865/-30.9),rs58317247(0.865/-31.6),rs76714593(0.865/-30),rs2175(0.865/-31.5),rs7429286…	22832287	22875287	43	rs9466495(0.994/7.04),rs9466496(0.993/7.14),rs10440835(0.989/4.62),rs4712724(0.984/10.8),rs4598066(0.936/-16.5),rs59156468(0.935/-15.5),rs57543312(0.935/-15.6),rs77714791(0.89/-21.9),rs9348537(0.889/-16.3),rs7742035(0.888/-21.2),rs74292867(0.888/-23.4),rs77437717(0.886/-23.8),rs2175(0.865/-31.5),rs74292866(0.865/-30.8),rs58317247(0.865/-31.6),rs7748260(0.865/-30.5),rs76714593(0.865/-30),rs7726395…	22832287	22875287	43	-	-	0
rs1410936	20	20411710	1.047e-05	1.12042	0.0258	C/T	0.441	0.428	0.995	(4086,424231,7197.62)-----+---?--?	7	rs2328513(0.796/-2.19),rs6075661(0.763/-1.01),rs967269(0.757/-5.46),rs6046853(0.748/-3.85),rs6046856(0.747/-3.4),rs6046854(0.747/-3.47),rs6046855(0.747/-3.44),rs6081998(0.729/-3.32),rs6046847(0.725/-9.14),rs4263179(0.722/-8.62),rs928070(0.72/-3.94),rs928067(0.719/-3.9),rs928068(0.718/-3.91),rs6035626(0.717/-2.44),rs2328514(0.717/-1.97),rs2145242(0.717/-10.5),rs6075660(0.716/-7.39),rs913669(0.715/…	20382910	20411710	28.8	rs2328513(0.796/-2.19),rs6075661(0.763/-1.01),rs967269(0.757/-5.46),rs6046853(0.748/-3.85),rs6046854(0.747/-3.47),rs6046856(0.747/-3.4),rs6046855(0.747/-3.44),rs6081998(0.729/-3.32),rs6046847(0.725/-9.14),rs4263179(0.722/-8.62),rs928070(0.72/-3.94),rs928067(0.719/-3.9),rs928068(0.718/-3.91),rs6035626(0.717/-2.44),rs2328514(0.717/-1.97),rs2145242(0.717/-10.5),rs6075660(0.716/-7.39),rs913669(0.715/…	20385910	20411710	25.8	-	CFAP61(-20.4),INSM1(-10.1),RALGAPA2(0.0)	3
rs113283242	7	27187977	1.067e-05	0.65731	0.0953	C/T	0.984	0.979	0.998	(4563,356194,8016.75)??++-?+++++?+	5	rs113662511(0.708/-113),rs112802670(0.704/-253),rs117172940(0.658/-482),rs190934863(0.653/-330),rs112779838(0.651/-456),rs6963821(0.651/-148),rs17427127(0.638/-139),rs4722668(0.62/28.8),rs113624973(0.587/-371)	26705977	27216777	510.8	rs113662511(0.708/-113),rs112802670(0.704/-253),rs117172940(0.658/-482),rs190934863(0.653/-330),rs6963821(0.651/-148),rs112779838(0.651/-456),rs17427127(0.638/-139),rs4722668(0.62/28.8)	26705977	27216777	510.8	-	C7orf71(-451.1),SKAP2(-233.6),HOXA1(-2.4),HOTAIRM1(0.0),HOXA2(0.0),HOXA3(0.0),HOXA-AS2(0.0),HOXA4(0.0),HOXA-AS3(0.0),HOXA5(0.0),HOXA6(0.0),HOXA7(0.0),HOXA9(0.0),HOXA10-HOXA9(0.0),HOXA10-AS(0.0),MIR196B(0.0),HOXA10(0.0),HOXA11(0.0),HOXA11-AS(0.0),HOXA13(0.0),HOTTIP(2.1)	21
rs9806269	15	73341346	1.1e-05	0.88861	0.0269	C/T	0.32	0.322	0.999	(4144,424291,7271.94)?+++++++-?+++	6	rs12595434(0.965/1.89),rs4776623(0.937/13.5),rs7184025(0.936/51.4),rs6495057(0.933/79.9),rs4777585(0.91/34.5),rs6495050(0.91/35.4),rs4777587(0.91/57.4),rs6416503(0.909/46),rs4777588(0.908/59.5),rs11856537(0.908/60.1),rs7495084(0.908/60.4),rs6495053(0.908/55.4),rs6495052(0.907/54.3),rs6495051(0.907/43.8),rs6495058(0.9/83.6),rs4777592(0.899/93.3),rs1564347(0.899/97.5),rs6495045(0.884/11.8),rs649504…	73273546	73463346	189.8	rs12595434(0.965/1.89),rs4776623(0.937/13.5),rs7184025(0.936/51.4),rs6495057(0.933/79.9),rs4777585(0.91/34.5),rs6495050(0.91/35.4),rs4777587(0.91/57.4),rs6416503(0.909/46),rs4777588(0.908/59.5),rs7495084(0.908/60.4),rs6495053(0.908/55.4),rs11856537(0.908/60.1),rs6495051(0.907/43.8),rs6495052(0.907/54.3),rs6495058(0.9/83.6),rs1564347(0.899/97.5),rs4777592(0.899/93.3),rs6495045(0.884/11.8),rs649504…	73328746	73463346	134.6	-	NEO1(0.0)	1
rs4130875	11	11687148	1.128e-05	0.77577	0.0578	C/T	0.959	0.972	0.986	(5282,430167,9178.74)?++-+++++++?-	6	rs7482005(0.933/-9.98),rs117891728(0.796/-3.11),rs117797793(0.574/-40.4)	11646748	11687148	40.4	rs7482005(0.933/-9.98),rs117891728(0.796/-3.11)	11677168	11687148	9.98	-	GALNT18(0.0),MIR4299(0.0)	2
rs182552920	3	89030124	1.144e-05	0.66001	0.0947	T/A	0.978	0.973	0.996	(3384,421201,6062.70)?+++++?+-?-??	4	rs6796177(0.815/-126),rs116351981(0.691/-289),rs143605180(0.588/-364),rs116245321(0.581/-355),rs6419882(0.144/-102)	88666124	89030124	364	rs6796177(0.815/-126),rs116351981(0.691/-289)	88741124	89030124	289	-	-	0
rs11016850	10	128768736	1.181e-05	1.20274	0.0421	T/C	0.9	0.873	0.997	(4144,424291,7271.94)?++++++++?+++	6	rs10830183(0.984/6.14),rs1815645(0.974/14.6),rs71490797(0.973/8.79),rs11018318(0.767/5.34),rs9418663(0.605/23.6)	128768736	128792336	23.6	rs10830183(0.984/6.14),rs1815645(0.974/14.6),rs71490797(0.973/8.79),rs11018318(0.767/5.34),rs9418663(0.605/23.6)	128768736	128792336	23.6	-	DOCK1(0.0)	1
rs74416126	11	91384559	1.21e-05	1.47565	0.0889	A/C	0.0163	0.0136	0.997	(5423,430490,9386.21)+++-+++-++??+	8	rs75876318(0.613/-57.4)	91327159	91384559	57.4	rs75876318(0.613/-57.4)	91327159	91384559	57.4	-	-	0
rs9506207	13	30187453	1.242e-05	0.83202	0.0421	T/A	0.899	0.93	0.998	(4144,424291,7271.94)?++--++++?+++	6	rs9551709(0.998/5.4),rs9551710(0.997/8.89),rs9506214(0.994/38.5),rs9506215(0.994/41.6),rs9551713(0.994/42.8),rs79962321(0.994/37.8),rs9508515(0.994/27.7),rs9506213(0.993/38),rs9508524(0.993/48.8),rs694120(0.991/3.74),rs508087(0.989/18.7),rs495003(0.989/14.9),rs280906(0.987/43.8),rs9506220(0.952/69.3),rs113174681(0.872/88.3),rs6490421(0.523/76.9),rs9508530(0.522/77.8),rs9508532(0.522/79),rs6490422…	30173553	30299453	125.9	rs9551709(0.998/5.4),rs9551710(0.997/8.89),rs9506214(0.994/38.5),rs79962321(0.994/37.8),rs9506215(0.994/41.6),rs9508515(0.994/27.7),rs9551713(0.994/42.8),rs9506213(0.993/38),rs9508524(0.993/48.8),rs694120(0.991/3.74),rs495003(0.989/14.9),rs508087(0.989/18.7),rs280906(0.987/43.8),rs9506220(0.952/69.3),rs113174681(0.872/88.3)	30187453	30275753	88.3	-	SLC7A1(0.0),LOC102723345(0.0)	2
rs56211634	4	53736193	1.271e-05	1.27392	0.0555	C/T	0.0364	0.0485	0.998	(5708,432028,9867.10)+---++-------	8	rs73814893(0.989/0.698),rs116710135(0.951/4.22),rs73814894(0.951/0.975),rs2200224(0.948/2.32),rs114131210(0.943/2.59),rs116313780(0.942/5.4),rs73814895(0.941/9.95),rs115696973(0.933/19.6),rs115409814(0.87/13.2),rs1109696(0.36/-9.75),rs2007959(0.36/-15.2),rs2007936(0.36/-15.4),rs6818178(0.122/-11.4),rs7655781(0.121/-12.7),rs6817433(0.121/-11.8),rs11932601(0.121/-10.1),rs7688141(0.117/-16.7)	53719493	53755793	36.3	rs73814893(0.989/0.698),rs73814894(0.951/0.975),rs116710135(0.951/4.22),rs2200224(0.948/2.32),rs114131210(0.943/2.59),rs116313780(0.942/5.4),rs73814895(0.941/9.95),rs115696973(0.933/19.6),rs115409814(0.87/13.2)	53736193	53755793	19.6	-	RASL11B(0.0),SCFD2(0.0)	2
rs77897278	10	62233139	1.29e-05	0.76125	0.0625	T/C	0.0315	0.0367	0.998	(5708,432028,9867.10)-----+-------	8	rs116888080(0.995/1.56),rs78930856(0.786/-126),rs1938534(0.711/0.873),rs79738223(0.696/-32.4),rs16914993(0.157/-60.7)	62107139	62234699	127.56	rs116888080(0.995/1.56),rs78930856(0.786/-126),rs1938534(0.711/0.873),rs79738223(0.696/-32.4)	62107139	62234699	127.56	-	ANK3(0.0)	1
rs10190071	2	77893810	1.295e-05	1.11327	0.0246	A/C	0.447	0.402	0.997	(4374,425095,7629.62)+++-+++++?+++	7	rs55837204(0.768/-11),rs7571163(0.767/-11.2),rs7585363(0.767/-11),rs113750647(0.424/2.37),rs11693869(0.423/11.8),rs11126628(0.419/18.4),rs75951151(0.419/9.31),rs10179267(0.416/23.2),rs10185229(0.416/24.5),rs72928045(0.416/24.3),rs10195743(0.403/28),rs4286311(0.4/27.8),rs111690885(0.388/14.6)	77882610	77921810	39.2	rs55837204(0.768/-11),rs7571163(0.767/-11.2),rs7585363(0.767/-11)	77882610	77893810	11.2	-	-	0
rs141845979	17	8413233	1.333e-05	0.61582	0.1113	G/A	0.985	0.985	0.988	(3679,114820,6462.47)?++?++++??+?+	4	rs140151819(0.904/-2.54),rs150332952(0.776/-29.4)	8383833	8413233	29.4	rs140151819(0.904/-2.54),rs150332952(0.776/-29.4)	8383833	8413233	29.4	-	NDEL1(0.0),MYH10(0.0)	2
rs148782785	5	172822363	1.359e-05	1.54976	0.1007	T/C	0.0191	0.0188	0.998	(3713,350299,6430.98)+++-+?++??+?+	5	-	172822363	172822363	0	-	172822363	172822363	0	-	MIR8056(0.0)	1
rs361236	3	136729811	1.362e-05	1.20442	0.0428	T/C	0.0678	0.0432	0.994	(5512,430971,9536.42)++++-++--++?+	7	rs2623099(0.318/-465)	136264811	136729811	465	-	136729811	136729811	0	-	IL20RB(0.0)	1
rs8127954	21	16491718	1.362e-05	1.14408	0.0309	A/G	0.139	0.133	0.998	(5708,432028,9867.10)++++++++++++-	8	rs2011751(0.975/9.49),rs2002625(0.975/9.6),rs2011752(0.975/9.5),rs62218216(0.974/14.7),rs8134766(0.943/10),rs62218214(0.942/13.3),rs62218213(0.942/8.07),rs61121249(0.942/18.9),rs62218215(0.845/13.3),rs2142366(0.837/16.2),rs2403880(0.822/20.4),rs2026851(0.533/-3.37)	16488348	16512118	23.77	rs2011752(0.975/9.5),rs2011751(0.975/9.49),rs2002625(0.975/9.6),rs62218216(0.974/14.7),rs8134766(0.943/10),rs62218214(0.942/13.3),rs62218213(0.942/8.07),rs61121249(0.942/18.9),rs62218215(0.845/13.3),rs2142366(0.837/16.2),rs2403880(0.822/20.4)	16491718	16512118	20.4	-	-	0
rs7957611	12	40779073	1.376e-05	1.33723	0.0668	C/T	0.0378	0.0336	0.998	(4178,424038,7298.94)----+----?+?-	6	rs2896976(0.958/-51.1),rs2404833(0.958/-56.6),rs7312696(0.952/-83.2),rs7953822(0.947/-93.9),rs7955967(0.94/-98.3),rs7957905(0.904/0.219),rs2723270(0.876/-147),rs2624249(0.715/-304)	40475073	40779292	304.219	rs2896976(0.958/-51.1),rs2404833(0.958/-56.6),rs7312696(0.952/-83.2),rs7953822(0.947/-93.9),rs7955967(0.94/-98.3),rs7957905(0.904/0.219),rs2723270(0.876/-147),rs2624249(0.715/-304)	40475073	40779292	304.219	-	SLC2A13(-229.4),LINC02471(-167.4),LRRK2(0.0),MUC19(0.0)	4
rs7082009	10	108928463	1.46e-05	0.87214	0.0316	G/C	0.202	0.207	1	(4045,351846,6974.56)+++++?-++?++-	6	rs7082331(1/0.248),rs7099998(1/0.095),rs7073135(1/-1.47),rs7096467(1/-0.093),rs10884424(1/-1.44),rs7072704(1/-1.68),rs12258901(1/-0.258),rs11193226(0.999/0.343),rs7907515(0.999/0.978),rs7923854(0.999/0.756),rs10884426(0.999/0.437),rs7907713(0.999/0.87),rs10884427(0.998/1.54),rs7076316(0.998/2.55),rs11193228(0.998/1.05),rs10884425(0.998/-0.498),rs7076455(0.998/2.65),rs596577(0.421/-42.2),rs651804(…	108886263	108931113	44.85	rs10884424(1/-1.44),rs7096467(1/-0.093),rs7073135(1/-1.47),rs7099998(1/0.095),rs7072704(1/-1.68),rs12258901(1/-0.258),rs7082331(1/0.248),rs7907515(0.999/0.978),rs7907713(0.999/0.87),rs10884426(0.999/0.437),rs11193226(0.999/0.343),rs7923854(0.999/0.756),rs7076316(0.998/2.55),rs11193228(0.998/1.05),rs10884425(0.998/-0.498),rs10884427(0.998/1.54),rs7076455(0.998/2.65)	108926783	108931113	4.33	-	SORCS1(0.0)	1
rs2713552	2	227181683	1.512e-05	1.10054	0.0221	G/T	0.393	0.384	0.998	(5478,431224,9509.42)?---+---+-++-	7	rs2713556(0.996/-9.08),rs2673142(0.986/-25),rs2713548(0.986/-25),rs2713536(0.986/-18),rs2673141(0.979/-22.5),rs2943660(0.977/-53.1),rs1515100(0.977/-52.8),rs2673134(0.977/-35.9),rs2943659(0.975/-56.4),rs2943657(0.975/-58.2),rs1515110(0.973/-59.5),rs1515108(0.973/-58.6),rs2943656(0.972/-59.8),rs2673144(0.962/-1.63),rs908252(0.962/-1.06),rs925735(0.961/-2.05),rs2713551(0.961/-1.79),rs2673136(0.96/-…	227011683	227198983	187.3	rs2713556(0.996/-9.08),rs2713536(0.986/-18),rs2713548(0.986/-25),rs2673142(0.986/-25),rs2673141(0.979/-22.5),rs1515100(0.977/-52.8),rs2943660(0.977/-53.1),rs2673134(0.977/-35.9),rs2943659(0.975/-56.4),rs2943657(0.975/-58.2),rs1515110(0.973/-59.5),rs1515108(0.973/-58.6),rs2943656(0.972/-59.8),rs908252(0.962/-1.06),rs2673144(0.962/-1.63),rs2713551(0.961/-1.79),rs925735(0.961/-2.05),rs2713553(0.96/-…	227020683	227181683	161	/(0.986)rs2713536;HDL_cholesterol(25961943)(3E-10)/(0.973)rs1515108;Waist-hip_ratio(25673412)(5E-9)/(0.972)rs2943656;Lean_body_mass(28724990)(2E-11);Appendicular_lean_mass(28724990)(2E-10);Type_2_diabetes(29358691)(3E-10)/(0.961)rs925735;Adiponectin_levels(22479202)(2E-8)/(0.948)rs2943658;Waist_circumfer...(28448500)(4E-9);Waist_circumfer...(28448500)(3E-8)/(0.909)rs2943652;Body_fat_percentage(26…	LOC646736(-86.9)	1
rs77811306	1	117372089	1.626e-05	1.23553	0.0491	T/C	0.0473	0.0487	0.999	(5708,432028,9867.10)-++-+++-++-++	8	rs78704926(0.994/4.2),rs73009101(0.983/-3.49),rs2767330(0.977/-3.89),rs2767328(0.969/4.92),rs112675963(0.887/9.3),rs75356436(0.863/-8.77),rs78106534(0.86/-8.42),rs12036504(0.843/-16.7),rs12039761(0.835/-16.1),rs10923160(0.608/74.2)	117355389	117446289	90.9	rs78704926(0.994/4.2),rs73009101(0.983/-3.49),rs2767330(0.977/-3.89),rs2767328(0.969/4.92),rs112675963(0.887/9.3),rs75356436(0.863/-8.77),rs78106534(0.86/-8.42),rs12036504(0.843/-16.7),rs12039761(0.835/-16.1),rs10923160(0.608/74.2)	117355389	117446289	90.9	-	CD2(-10.2),PTGFRN(30.5)	2
rs12359419	10	9221058	1.644e-05	0.87959	0.0298	C/T	0.73	0.751	0.995	(3856,423427,6839.94)?++-+++++?++?	5	rs1242969(0.128/30.6),rs1312720(0.127/36),rs1242973(0.127/34.8)	9221058	9257058	36	-	9221058	9221058	0	-	LOC101928272(0.0)	1
rs1122723	1	3594105	1.668e-05	0.91046	0.0218	A/G	0.566	0.581	0.998	(5478,431224,9509.42)?---+-++---+-	7	rs12033056(0.317/8.93)	3594105	3603035	8.93	-	3594105	3594105	0	-	TPRG1L(0.0),WRAP73(0.0),TP73(0.0)	3
rs62169552	2	148776598	1.694e-05	1.3774	0.0744	A/G	0.0236	0.031	0.993	(5512,430971,9536.42)+++-++-+-+-?+	8	-	148776598	148776598	0	-	148776598	148776598	0	-	ORC4(0.0),MBD5(0.0)	2
rs4852508	2	79906739	1.758e-05	0.86019	0.0351	C/T	0.847	0.863	0.994	(4144,424291,7271.94)?-+++++++?+++	7	rs12994923(0.557/-1.86),rs34355553(0.315/-5.61)	79901129	79906739	5.61	-	79906739	79906739	0	-	CTNNA2(0.0),MIR4264(0.0)	2
rs118087676	8	100938616	1.81e-05	0.76323	0.063	T/C	0.961	0.961	0.988	(4994,429303,8746.74)?--++---++-??	5	-	100938616	100938616	0	-	100938616	100938616	0	-	VPS13B(0.0),COX6C(0.0),RGS22(0.0)	3
rs114953185	2	173118363	1.817e-05	1.40116	0.0787	A/G	0.0217	0.0149	0.997	(5183,357722,8881.36)+-+++?++++-?+	6	-	173118363	173118363	0	-	173118363	173118363	0	-	-	0
rs3748825	1	2483270	1.819e-05	1.11338	0.0251	T/C	0.536	0.503	0.998	(4144,424291,7271.94)?+++++++-?+++	6	rs2227312(0.946/4.39),rs4648647(0.929/17.6),rs10797432(0.929/18.1),rs10910092(0.929/18.2),rs10752745(0.924/24.7),rs10797429(0.915/-8.06),rs12042279(0.913/-12.4),rs4487972(0.913/-11.1),rs12097268(0.908/-5.91),rs2234161(0.906/7.94),rs2257763(0.905/7.63),rs2227313(0.897/4.5),rs2495366(0.887/5.66),rs8725(0.868/11.5),rs10910090(0.866/12.9),rs2495365(0.859/14.8),rs10910094(0.858/23.2),rs10797433(0.858/…	2420570	2697270	276.7	rs2227312(0.946/4.39),rs4648647(0.929/17.6),rs10797432(0.929/18.1),rs10910092(0.929/18.2),rs10752745(0.924/24.7),rs10797429(0.915/-8.06),rs4487972(0.913/-11.1),rs12042279(0.913/-12.4),rs12097268(0.908/-5.91),rs2234161(0.906/7.94),rs2257763(0.905/7.63),rs2227313(0.897/4.5),rs2495366(0.887/5.66),rs8725(0.868/11.5),rs10910090(0.866/12.9),rs2495365(0.859/14.8),rs10797433(0.858/18.7),rs10910094(0.858/…	2470870	2514570	43.7	/(0.929)rs10797432;Ulcerative_colitis(23128233)(3E-12);Ulcerative_colitis(28067908)(1E-10)/(0.929)rs10910092;Ulcerative_colitis(26192919)(1E-11)/(0.906)rs2234161;Chronic_inflamm...(26974007)(2E-11)	PLCH2(0.0),PANK4(0.0),HES5(0.0),TNFRSF14-AS1(0.0),TNFRSF14(0.0),LOC100996583(0.0),FAM213B(0.0),PRXL2B(0.0),MMEL1(0.0)	9
rs17186084	8	103541166	1.829e-05	1.19137	0.0409	G/A	0.923	0.893	0.996	(5478,431224,9509.42)?------------	7	-	103541166	103541166	0	-	103541166	103541166	0	-	ODF1(0.0)	1
rs62206376	20	52081408	1.857e-05	1.37465	0.0743	T/G	0.97	0.964	0.99	(4994,429303,8746.74)?+++++++-++??	5	rs62206375(0.963/-3.59)	52077818	52081408	3.59	rs62206375(0.963/-3.59)	52077818	52081408	3.59	-	TSHZ2(0.0)	1
rs1945670	11	81363935	1.879e-05	1.0956	0.0213	T/C	0.43	0.436	1	(5708,432028,9867.10)-+++++++++-++	11	rs10792582(1/-1.28),rs2187538(0.996/0.997),rs6591983(0.996/-1.74),rs4397876(0.996/1.52),rs1894145(0.996/0.83),rs1945669(0.993/-3.54),rs7924764(0.97/4.95),rs10792583(0.97/4.13),rs11232769(0.969/3.86),rs4550244(0.968/1.8),rs1945671(0.967/3.39),rs4503570(0.926/5.83)	81360395	81369765	9.37	rs10792582(1/-1.28),rs6591983(0.996/-1.74),rs4397876(0.996/1.52),rs2187538(0.996/0.997),rs1894145(0.996/0.83),rs1945669(0.993/-3.54),rs7924764(0.97/4.95),rs10792583(0.97/4.13),rs11232769(0.969/3.86),rs4550244(0.968/1.8),rs1945671(0.967/3.39),rs4503570(0.926/5.83)	81360395	81369765	9.37	-	-	0
rs138831026	6	167878823	1.892e-05	1.34635	0.0695	A/G	0.0414	0.0322	0.984	(3890,423174,6866.94)++++++++-?-??	5	-	167878823	167878823	0	-	167878823	167878823	0	-	LOC105378127(0.0)	1
rs710284	14	98532540	1.921e-05	1.0979	0.0219	T/C	0.577	0.603	0.999	(5478,431224,9509.42)?-++++++++-++	7	rs710289(0.992/2.72),rs710290(0.992/2.81),rs710285(0.992/2.15),rs857231(0.992/3.42),rs710292(0.992/3.23),rs710295(0.991/4.29),rs710297(0.991/4.59),rs10136290(0.987/7.16),rs10142957(0.987/2.02),rs1350269(0.974/9.8),rs897713(0.973/12.9),rs2183623(0.972/18.7),rs10136657(0.972/21.1),rs12436785(0.972/18),rs10148425(0.972/16.2),rs7152323(0.972/20.9),rs72631656(0.971/28.6),rs9323986(0.971/28.3),rs135026…	98527340	98679540	152.2	rs710290(0.992/2.81),rs710285(0.992/2.15),rs710292(0.992/3.23),rs857231(0.992/3.42),rs710289(0.992/2.72),rs710297(0.991/4.59),rs710295(0.991/4.29),rs10136290(0.987/7.16),rs10142957(0.987/2.02),rs1350269(0.974/9.8),rs897713(0.973/12.9),rs7152323(0.972/20.9),rs2183623(0.972/18.7),rs10136657(0.972/21.1),rs10148425(0.972/16.2),rs12436785(0.972/18),rs9323986(0.971/28.3),rs1350268(0.971/9.78),rs7263165…	98532540	98594640	62.1	/(0.835)rs7161578;Yeast_infection(28928442)(4E-8)/(0.832)rs7152623;Aortic_stiffness(22068335)(3E-15)/(0.445)rs10145335;Intelligence_(MTAG)(29326435)(1E-9)	-	0
rs77518811	5	31061347	1.926e-05	1.32883	0.0665	T/C	0.0274	0.0254	0.993	(5512,430971,9536.42)+++++++-+++?+	8	-	31061347	31061347	0	-	31061347	31061347	0	-	-	0
rs877039	13	24652727	1.953e-05	0.82514	0.045	T/C	0.936	0.95	0.999	(5478,431224,9509.42)?--+-+--+----	7	rs55898650(0.968/0.468),rs75189966(0.965/-0.888),rs77010473(0.96/-1.86),rs1028701(0.751/-15.9),rs2902188(0.74/-18.1),rs111805005(0.603/-28.6)	24624127	24653195	29.068	rs55898650(0.968/0.468),rs75189966(0.965/-0.888),rs77010473(0.96/-1.86),rs1028701(0.751/-15.9),rs2902188(0.74/-18.1),rs111805005(0.603/-28.6)	24624127	24653195	29.068	-	SPATA13(0.0)	1
rs12962662	18	60104589	1.966e-05	1.1353	0.0297	T/C	0.156	0.13	0.995	(5708,432028,9867.10)+++++-+-+++-+	8	rs2957153(0.729/-2.32),rs72933640(0.338/-50.5)	60054089	60104589	50.5	rs2957153(0.729/-2.32)	60102269	60104589	2.32	-	TNFRSF11A(0.0)	1
rs36004543	3	121939743	2.007e-05	1.16323	0.0355	C/T	0.894	0.869	0.997	(5478,431224,9509.42)?--+---------	7	rs62269089(0.949/18.7),rs75473459(0.914/-9.29),rs62271384(0.855/-53.2),rs145250845(0.357/-60.2)	121879543	121958443	78.9	rs62269089(0.949/18.7),rs75473459(0.914/-9.29),rs62271384(0.855/-53.2)	121886543	121958443	71.9	-	CD86(-49.8),CASR(0.0)	2
rs28447075	8	116638318	2.051e-05	0.89467	0.0261	A/T	0.359	0.357	0.999	(4144,424291,7271.94)?--------?-+-	6	rs2737220(0.997/-0.633),rs2721942(0.995/-0.574),rs2737225(0.993/1.14),rs2721946(0.991/3.64),rs2721943(0.987/-0.319),rs2737227(0.985/5.8),rs2737226(0.985/1.16),rs2721948(0.985/5.02),rs2737219(0.973/-2.63),rs2721938(0.972/-2.71),rs2721939(0.971/-2.38),rs2721952(0.966/6.74),rs2142331(0.963/-1.6),rs2721940(0.963/-2.04),rs2009382(0.916/-4.41),rs1569364(0.72/-8.59),rs2721934(0.717/-9.92),rs2737215(0.71…	116418318	116645058	226.74	rs2737220(0.997/-0.633),rs2721942(0.995/-0.574),rs2737225(0.993/1.14),rs2721946(0.991/3.64),rs2721943(0.987/-0.319),rs2737226(0.985/1.16),rs2737227(0.985/5.8),rs2721948(0.985/5.02),rs2737219(0.973/-2.63),rs2721938(0.972/-2.71),rs2721939(0.971/-2.38),rs2721952(0.966/6.74),rs2721940(0.963/-2.04),rs2142331(0.963/-1.6),rs2009382(0.916/-4.41),rs1569364(0.72/-8.59),rs2721934(0.717/-9.92),rs2737215(0.71…	116563918	116645058	81.14	/(0.669)rs2737212;Low_tan_response(29739929)(4E-25)/(0.643)rs6469606;Granulocyte_per...(27863252)(6E-22)/(0.629)rs2293889;HDL_cholesterol_levels(28334899)(5E-19);HDL_cholesterol(24097068)(4E-17);HDL_cholesterol(20686565)(6E-11)	TRPS1(0.0)	1
rs79229049	7	81154741	2.056e-05	1.35026	0.0705	A/T	0.973	0.971	0.993	(5282,430167,9178.74)?++++++-+++?+	6	rs73151902(0.217/-17),rs2967937(0.21/-33.8),rs10808295(0.209/-31.9),rs9642125(0.198/74.2)	81120941	81228941	108	-	81154741	81154741	0	-	LOC105369146(0.0)	1
rs74418912	1	238692428	2.08e-05	0.59529	0.1219	G/C	0.983	0.987	0.994	(2808,346677,4994.82)?-++??-?+????	2	-	238692428	238692428	0	-	238692428	238692428	0	-	LINC01139(0.0)	1
rs9944746	18	49682112	2.111e-05	0.87188	0.0322	T/C	0.812	0.84	0.999	(4144,424291,7271.94)?--+---+-?-+-	6	rs28562678(0.995/-6.24),rs9962572(0.995/-6.7),rs28647429(0.993/-5.83),rs9961111(0.992/5.13),rs8097748(0.989/3.16),rs62082847(0.986/2.6),rs7239744(0.979/15.1),rs8084844(0.979/13),rs9959934(0.978/19.1),rs62082848(0.976/8.76),rs28421089(0.976/12.4),rs8085187(0.976/12.9),rs11873958(0.21/-11.7),rs111350622(0.183/-11.6),rs72928755(0.145/51.4),rs111482555(0.105/-98)	49584112	49733512	149.4	rs28562678(0.995/-6.24),rs9962572(0.995/-6.7),rs28647429(0.993/-5.83),rs9961111(0.992/5.13),rs8097748(0.989/3.16),rs62082847(0.986/2.6),rs7239744(0.979/15.1),rs8084844(0.979/13),rs9959934(0.978/19.1),rs28421089(0.976/12.4),rs62082848(0.976/8.76),rs8085187(0.976/12.9)	49675412	49701212	25.8	-	-	0
rs17055691	13	38031728	2.129e-05	0.70398	0.0826	T/C	0.976	0.983	0.998	(4192,47364,7372.38)??-???-?----+	4	rs956254(1/15.9),rs6563544(1/1.6),rs7982667(1/14.4),rs114302909(1/7.6),rs7329010(0.999/19.2),rs114822405(0.994/-7.81),rs7325248(0.981/21.5),rs7338860(0.977/26.1),rs41300586(0.977/27),rs7317218(0.975/26.2),rs7998825(0.93/29.3),rs17055888(0.922/31.2),rs77873440(0.92/33.2),rs80108335(0.917/33.2),rs56292335(0.916/31.6),rs17055889(0.916/31.6),rs77710364(0.915/33.2),rs17055893(0.913/31.9),rs17055887(0.…	38023918	38066528	42.61	rs956254(1/15.9),rs7982667(1/14.4),rs6563544(1/1.6),rs114302909(1/7.6),rs7329010(0.999/19.2),rs114822405(0.994/-7.81),rs7325248(0.981/21.5),rs41300586(0.977/27),rs7338860(0.977/26.1),rs7317218(0.975/26.2),rs7998825(0.93/29.3),rs17055888(0.922/31.2),rs77873440(0.92/33.2),rs80108335(0.917/33.2),rs56292335(0.916/31.6),rs17055889(0.916/31.6),rs77710364(0.915/33.2),rs17055893(0.913/31.9),rs17055887(0.…	38023918	38066528	42.61	-	LINC01048(0.0),LINC00547(27.3)	2
rs138192549	1	9924608	2.157e-05	0.65692	0.0989	A/G	0.979	0.986	0.998	(3530,349504,6136.00)?----?---???-	4	-	9924608	9924608	0	-	9924608	9924608	0	-	CLSTN1(0.0),CTNNBIP1(0.0)	2
rs35803661	8	31540437	2.162e-05	1.42875	0.084	T/C	0.0184	0.0331	0.999	(4977,356667,8536.67)-+++??+-+++?+	5	rs34753789(0.818/65.5),rs34143648(0.796/34.7),rs118041916(0.789/62.3),rs35255899(0.756/51.7),rs71523445(0.28/187),rs34566591(0.278/149),rs34986617(0.277/231),rs16878409(0.277/213),rs75952498(0.277/219),rs16878362(0.276/169),rs13252567(0.276/218),rs35307437(0.276/195),rs71523446(0.276/192),rs16878385(0.275/184),rs16878405(0.27/210),rs4733283(0.228/336),rs71512607(0.223/366),rs16878439(0.15/240),rs…	31540437	32342437	802	rs34753789(0.818/65.5),rs34143648(0.796/34.7),rs118041916(0.789/62.3),rs35255899(0.756/51.7)	31540437	31605937	65.5	-	NRG1(0.0)	1
rs76717527	11	69059670	2.183e-05	1.33696	0.0684	A/G	0.0243	0.0152	0.999	(5708,432028,9867.10)-++-++++++-++	8	rs117436213(0.989/-1.74),rs116926312(0.987/3.81),rs74659406(0.96/-8.95),rs80132565(0.958/-9.88),rs114343745(0.869/7.3),rs117385139(0.868/6.95),rs78937556(0.864/7.84),rs116992201(0.861/11.4),rs116992637(0.86/11.5),rs117917421(0.824/6.69)	69049790	69071170	21.38	rs117436213(0.989/-1.74),rs116926312(0.987/3.81),rs74659406(0.96/-8.95),rs80132565(0.958/-9.88),rs114343745(0.869/7.3),rs117385139(0.868/6.95),rs78937556(0.864/7.84),rs116992201(0.861/11.4),rs116992637(0.86/11.5),rs117917421(0.824/6.69)	69049790	69071170	21.38	-	MYEOV(0.0)	1
rs76115213	19	51043515	2.19e-05	1.3007	0.0619	C/T	0.962	0.957	0.992	(5282,430167,9178.74)?----------?-	6	-	51043515	51043515	0	-	51043515	51043515	0	-	JOSD2(0.0),ASPDH(0.0),LRRC4B(0.0)	3
rs12150043	17	4532876	2.224e-05	1.20069	0.0431	C/T	0.896	0.908	0.993	(3948,423234,6941.26)?+-------?+?-	5	rs79074537(0.489/-22.4)	4510476	4532876	22.4	-	4532876	4532876	0	-	SMTNL2(0.0),LINC01996(0.0),ALOX15(0.0),PELP1(0.0)	4
rs61432431	11	128322622	2.255e-05	1.15535	0.0341	C/T	0.104	0.0898	0.999	(5708,432028,9867.10)+---------+--	8	rs12575600(0.995/2.25),rs1128334(0.994/6.34),rs11602895(0.988/-11.1),rs12576753(0.986/-18.5),rs12576990(0.985/-25.3),rs12574073(0.984/-3.14),rs77989778(0.981/-16.7),rs61909063(0.98/-9.82),rs11221307(0.98/-10.9),rs11501246(0.979/-8.2),rs6590330(0.979/-11.6),rs12293665(0.978/-14.3),rs76404385(0.625/10.4),rs7122859(0.55/28.1),rs7926975(0.46/13),rs147853228(0.247/3.16),rs117676130(0.247/3.45)	128297322	128350722	53.4	rs12575600(0.995/2.25),rs1128334(0.994/6.34),rs11602895(0.988/-11.1),rs12576753(0.986/-18.5),rs12576990(0.985/-25.3),rs12574073(0.984/-3.14),rs77989778(0.981/-16.7),rs61909063(0.98/-9.82),rs11221307(0.98/-10.9),rs6590330(0.979/-11.6),rs11501246(0.979/-8.2),rs12293665(0.978/-14.3),rs76404385(0.625/10.4)	128297322	128333022	35.7	/(0.995)rs12575600;Systemic_lupus_...(28714469)(6E-10)/(0.994)rs1128334;Systemic_lupus_...(26663301)(7E-12);Systemic_lupus_...(20169177)(2E-11)/(0.984)rs12574073;Systemic_lupus_...(28714469)(3E-14)/(0.979)rs6590330;Systemic_lupus_...(19838193)(2E-25);Systemic_lupus_...(23273568)(3E-8)	ETS1(0.0)	1
rs34895457	2	240373590	2.276e-05	0.81172	0.0492	C/T	0.944	0.959	0.994	(5282,430167,9178.74)?+++++--+++?+	6	-	240373590	240373590	0	-	240373590	240373590	0	-	LOC101928111(0.0)	1
rs12709660	18	30425769	2.281e-05	1.45485	0.0885	G/A	0.0162	0.022	0.992	(4759,121519,8405.93)??-?----+--?-	5	rs4799668(1/-8.87),rs11659887(1/-8.93),rs9945799(1/-6.22),rs2032181(1/-7.26),rs948371(0.998/-8.01),rs948370(0.998/-8.08),rs11659878(0.998/-9.06),rs1984331(0.998/-2.27),rs1941287(0.998/-4.02),rs948369(0.998/-8.34),rs2032180(0.998/-7.41),rs10048344(0.998/-9.29),rs9635919(0.998/-3.15),rs1941274(0.998/-7.22),rs12958567(0.998/-5.61),rs12604914(0.998/-3.38),rs1941260(0.998/0.901),rs12961325(0.998/-3.4)…	30409869	30507269	97.4	rs11659887(1/-8.93),rs2032181(1/-7.26),rs9945799(1/-6.22),rs4799668(1/-8.87),rs12958567(0.998/-5.61),rs12961325(0.998/-3.4),rs2032180(0.998/-7.41),rs1984331(0.998/-2.27),rs10048344(0.998/-9.29),rs9635919(0.998/-3.15),rs12604914(0.998/-3.38),rs1941287(0.998/-4.02),rs948369(0.998/-8.34),rs948371(0.998/-8.01),rs948370(0.998/-8.08),rs1941260(0.998/0.901),rs1941274(0.998/-7.22),rs11659878(0.998/-9.06)…	30409869	30507269	97.4	-	CCDC178(41.6)	1
rs8054257	16	86441078	2.339e-05	1.28711	0.0597	T/G	0.0351	0.036	0.993	(5512,430971,9536.42)-++++++++++?-	7	rs34955271(0.262/7.26)	86441078	86448338	7.26	-	86441078	86441078	0	-	-	0
rs34489234	17	68051135	2.402e-05	0.81261	0.0491	T/C	0.921	0.906	0.992	(3948,423234,6941.26)?-----+-+?+?+	5	-	68051135	68051135	0	-	68051135	68051135	0	-	LINC01028(0.0),KCNJ16(0.0)	2
rs4738210	8	73032506	2.407e-05	1.15385	0.0339	T/C	0.11	0.0913	0.998	(5708,432028,9867.10)++++++++-++++	8	rs9650241(0.903/-5.08),rs1443944(0.902/-25.3),rs6472661(0.9/-15.7),rs2701451(0.9/-26.7),rs7829917(0.9/-15.1),rs2587581(0.899/-16.8),rs2701452(0.899/-27.2),rs2701448(0.899/-24.3),rs2587573(0.795/-36.8),rs72661675(0.151/27.2),rs72663465(0.137/120)	72995706	73152506	156.8	rs9650241(0.903/-5.08),rs1443944(0.902/-25.3),rs6472661(0.9/-15.7),rs2701451(0.9/-26.7),rs7829917(0.9/-15.1),rs2701452(0.899/-27.2),rs2701448(0.899/-24.3),rs2587581(0.899/-16.8),rs2587573(0.795/-36.8)	72995706	73032506	36.8	-	MSC-AS1(-14.0),TRPA1(0.0)	2
rs3132331	9	137394085	2.437e-05	1.11885	0.0266	A/C	0.526	0.512	0.987	(3948,423234,6941.26)?+++++++-?+?+	6	rs6537899(0.58/6.6)	137394085	137400685	6.6	-	137394085	137394085	0	-	-	0
rs9599794	13	71793685	2.508e-05	0.88179	0.0298	T/C	0.848	0.844	0.998	(5478,431224,9509.42)?-----+----+-	10	rs17087997(0.94/-1.08),rs7318215(0.938/-2.32),rs12430865(0.903/3.85),rs12430895(0.903/4.23)	71791365	71797915	6.55	rs17087997(0.94/-1.08),rs7318215(0.938/-2.32),rs12430865(0.903/3.85),rs12430895(0.903/4.23)	71791365	71797915	6.55	-	LINC00348(-1.1)	1
rs118021730	18	49724882	2.524e-05	0.67476	0.0934	T/C	0.984	0.986	0.99	(4994,429303,8746.74)?------+---??	5	-	49724882	49724882	0	-	49724882	49724882	0	-	-	0
rs34568516	2	174047943	2.552e-05	1.43491	0.0858	A/G	0.0179	0.0174	0.993	(5170,429426,8978.82)++++?+++?++?+	6	rs71417424(0.618/-29.5),rs35865494(0.618/-29),rs13011539(0.576/20.4)	174018443	174068343	49.9	rs71417424(0.618/-29.5),rs35865494(0.618/-29)	174018443	174047943	29.5	-	MAP3K20(0.0),MAP3K20-AS1(0.0)	2
rs80132799	20	62322896	2.561e-05	0.83119	0.0439	C/T	0.932	0.943	0.996	(5478,431224,9509.42)?++++++-++++-	7	rs76364377(0.897/-3.61),rs41309933(0.76/-11.5),rs75451331(0.76/-6.06),rs75123278(0.76/-10.4),rs76832249(0.757/-15.1),rs117314802(0.755/-21),rs77221632(0.754/-27.9),rs56010802(0.754/-18.8),rs75526725(0.754/-30.4),rs79979881(0.754/-28),rs75671088(0.753/-26.6),rs12481186(0.753/-25.9),rs12481716(0.753/-28.8),rs73920920(0.753/-30.5),rs3848668(0.753/-29.6),rs79391682(0.753/-25.1),rs12480249(0.753/-28.8…	62268896	62322896	54	rs76364377(0.897/-3.61),rs41309933(0.76/-11.5),rs75123278(0.76/-10.4),rs75451331(0.76/-6.06),rs76832249(0.757/-15.1),rs117314802(0.755/-21),rs75526725(0.754/-30.4),rs77221632(0.754/-27.9),rs56010802(0.754/-18.8),rs79979881(0.754/-28),rs3848668(0.753/-29.6),rs75671088(0.753/-26.6),rs79391682(0.753/-25.1),rs12480249(0.753/-28.8),rs12481186(0.753/-25.9),rs73920920(0.753/-30.5),rs12481716(0.753/-28.8…	62268896	62322896	54	-	GMEB2(-14.4),MHENCR(-12.7),STMN3(0.0),RTEL1(0.0),RTEL1-TNFRSF6B(0.0),TNFRSF6B(0.0),ARFRP1(0.0),ZGPAT(0.0),LIME1(0.0),SLC2A4RG(0.0)	10
rs76195164	10	7834564	2.598e-05	1.38002	0.0766	T/A	0.0213	0.0268	0.999	(5379,358779,9212.04)-+-+-?-++--+-	7	rs148936781(0.466/35)	7834564	7869564	35	-	7834564	7834564	0	-	ITIH2(0.0),KIN(0.0),ATP5F1C(0.0),TAF3(0.0)	4
rs73171169	3	176977132	2.714e-05	1.22789	0.0489	A/G	0.0559	0.0527	0.991	(5040,49800,8601.46)+++???++-++++	5	rs73043764(1/-0.275),rs67235561(0.999/1.4),rs58586624(0.999/1.07),rs73171168(0.999/-0.323),rs67659504(0.999/2.83),rs112026118(0.999/0.48),rs68179889(0.998/0.836),rs112361486(0.998/1.63),rs112870848(0.998/0.438),rs67237761(0.998/3.37),rs111883960(0.997/0.643),rs113466961(0.987/2.34),rs116438258(0.983/11.7),rs68055925(0.977/13.2),rs60294967(0.963/15.8),rs1920136(0.939/-6.4),rs147010337(0.481/-18),r…	176959132	176992932	33.8	rs73043764(1/-0.275),rs112026118(0.999/0.48),rs67235561(0.999/1.4),rs73171168(0.999/-0.323),rs58586624(0.999/1.07),rs67659504(0.999/2.83),rs67237761(0.998/3.37),rs68179889(0.998/0.836),rs112870848(0.998/0.438),rs112361486(0.998/1.63),rs111883960(0.997/0.643),rs113466961(0.987/2.34),rs116438258(0.983/11.7),rs68055925(0.977/13.2),rs60294967(0.963/15.8),rs1920136(0.939/-6.4)	176970732	176992932	22.2	-	LINC00501(0.0)	1
rs148060237	15	72180440	2.781e-05	0.69364	0.0873	C/T	0.975	0.977	0.99	(3948,423234,6941.26)?+++++-+-?+?+	6	rs143940921(0.793/125),rs140199495(0.503/278)	72180440	72458440	278	rs143940921(0.793/125)	72180440	72305440	125	-	MYO9A(0.0)	1
rs12604058	17	55281177	2.819e-05	1.12042	0.0272	G/T	0.313	0.304	0.996	(4178,424038,7298.94)---+-----?-?+	7	-	55281177	55281177	0	-	55281177	55281177	0	-	-	0
rs10894259	11	130693872	2.822e-05	1.15027	0.0334	A/G	0.171	0.158	0.998	(4144,424291,7271.94)?++-++++-?+++	6	rs10894256(0.993/-2.58),rs1944144(0.992/-3.56),rs4245097(0.972/-6.35)	130687522	130693872	6.35	rs10894256(0.993/-2.58),rs1944144(0.992/-3.56),rs4245097(0.972/-6.35)	130687522	130693872	6.35	-	LINC02551(0.0),LOC103611081(0.0)	2
rs9291393	4	8520611	2.827e-05	1.13655	0.0306	G/A	0.784	0.788	0.999	(4144,424291,7271.94)?----+---?---	6	rs6447868(0.243/-123)	8397611	8520611	123	-	8520611	8520611	0	-	TRMT44(0.0)	1
rs112120651	10	31872161	2.874e-05	1.38597	0.078	T/G	0.0227	0.0197	0.993	(5224,430107,9104.42)+++++++++++??	6	-	31872161	31872161	0	-	31872161	31872161	0	-	-	0
rs147833205	18	25734061	2.888e-05	1.42875	0.0853	T/C	0.0174	0.0245	0.995	(5379,123047,9270.54)-++?+++++++?-	6	rs144463507(0.666/85.4),rs117374799(0.654/99),rs117615156(0.577/-18.8),rs117773909(0.492/-6.64)	25715261	25833061	117.8	rs144463507(0.666/85.4),rs117374799(0.654/99)	25734061	25833061	99	-	CDH2(0.0)	1
rs7656595	4	135875693	2.894e-05	1.09724	0.0222	G/A	0.42	0.389	1	(5272,430169,9164.73)?---?---+----	6	rs13149380(0.998/-9.15),rs4479760(0.998/-8.22),rs7656209(0.998/-0.143),rs13142779(0.997/-2.85),rs12499856(0.997/-7.12),rs4535381(0.994/-14.4),rs13126242(0.994/-14.7),rs11730310(0.994/-13.8),rs13108037(0.993/9.95),rs11099302(0.993/5.06),rs6853276(0.993/5.75),rs13128765(0.993/12.4),rs13129208(0.993/-17.4),rs13129178(0.993/-17.5),rs13131455(0.993/7.42),rs55967588(0.993/-15.5),rs13106621(0.992/-20.7)…	135838493	135909893	71.4	rs13149380(0.998/-9.15),rs4479760(0.998/-8.22),rs7656209(0.998/-0.143),rs12499856(0.997/-7.12),rs13142779(0.997/-2.85),rs13126242(0.994/-14.7),rs4535381(0.994/-14.4),rs11730310(0.994/-13.8),rs13129178(0.993/-17.5),rs13131455(0.993/7.42),rs13108037(0.993/9.95),rs11099302(0.993/5.06),rs6853276(0.993/5.75),rs13129208(0.993/-17.4),rs55967588(0.993/-15.5),rs13128765(0.993/12.4),rs11099306(0.992/20),rs…	135838493	135909893	71.4	-	-	0
rs117864888	12	11897897	2.968e-05	0.75156	0.0684	T/C	0.97	0.968	0.994	(5193,429686,9028.53)?------+--??+	6	-	11897897	11897897	0	-	11897897	11897897	0	-	ETV6(0.0)	1
rs7897755	10	31222852	2.978e-05	1.34555	0.0711	A/G	0.0289	0.0135	0.999	(5183,357722,8881.36)+++-+?+--+-?+	6	rs2994680(0.77/121),rs1771632(0.677/227),rs2994667(0.589/-55.9),rs7075066(0.586/-71.9)	31150952	31449852	298.9	rs2994680(0.77/121),rs1771632(0.677/227)	31222852	31449852	227	-	ZNF438(0.0),LOC101929352(204.0)	2
rs136937	22	27800455	2.983e-05	1.30918	0.0645	A/G	0.0434	0.0407	0.994	(3856,423427,6839.94)?+++-+++-?++?	5	-	27800455	27800455	0	-	27800455	27800455	0	-	-	0
rs2355595	8	64780939	2.984e-05	0.91156	0.0222	T/C	0.347	0.34	1	(5708,432028,9867.10)----+--------	8	rs13254613(0.926/23.9),rs12675807(0.924/30.5),rs6994250(0.905/47.9),rs1425606(0.893/42.2),rs1593375(0.891/54.1),rs705990(0.818/-36.5),rs705988(0.818/-37.6),rs6982653(0.808/-22.7),rs1520930(0.726/-80),rs12549627(0.726/-13.6),rs10504369(0.726/4.1),rs705991(0.718/-36.1),rs4737661(0.705/22.9),rs1425598(0.684/-27.5),rs1425794(0.615/25.6),rs10091267(0.615/29.8),rs1549442(0.615/22.3),rs10957299(0.615/15…	64700739	64835039	134.3	rs13254613(0.926/23.9),rs12675807(0.924/30.5),rs6994250(0.905/47.9),rs1425606(0.893/42.2),rs1593375(0.891/54.1),rs705988(0.818/-37.6),rs705990(0.818/-36.5),rs6982653(0.808/-22.7),rs10504369(0.726/4.1),rs1520930(0.726/-80),rs12549627(0.726/-13.6),rs705991(0.718/-36.1),rs4737661(0.705/22.9),rs1425598(0.684/-27.5),rs1549442(0.615/22.3),rs1425794(0.615/25.6),rs10091267(0.615/29.8),rs10957299(0.615/15…	64700939	64835039	134.1	-	LINC01289(-32.9),LOC102724623(0.0)	2
rs180786873	6	157714290	2.989e-05	0.6926	0.088	T/G	0.981	0.978	0.985	(4994,429303,8746.74)?--+---+--+??	5	rs140944958(0.366/-214)	157500290	157714290	214	-	157714290	157714290	0	-	TMEM242(0.0)	1
rs149006697	6	19471274	2.999e-05	0.73875	0.0726	A/C	0.975	0.977	0.987	(5282,430167,9178.74)?---+------?-	6	rs150855846(0.731/-8.79)	19462484	19471274	8.79	rs150855846(0.731/-8.79)	19462484	19471274	8.79	-	LOC105374960(0.0)	1
rs10087240	8	129012574	3.051e-05	1.0921	0.0211	T/C	0.469	0.479	1	(5708,432028,9867.10)++++-++++++-+	9	rs4733823(0.99/2.12),rs4733818(0.456/-0.221),rs4733821(0.454/0.249),rs4733820(0.454/0.162),rs16902512(0.429/-4.83),rs11775145(0.41/0.693),rs4733822(0.41/0.283)	129007744	129014694	6.95	rs4733823(0.99/2.12)	129012574	129014694	2.12	-	PVT1(0.0),MIR1205(0.0),MIR1206(0.0),MIR1207(0.0)	4
rs60800515	9	78843521	3.092e-05	1.11449	0.026	C/T	0.32	0.279	1	(4374,425095,7629.62)----+--++?-+-	7	rs10869740(0.999/0.456),rs11144804(0.98/-3.16),rs10781348(0.975/-6.82),rs10869736(0.975/-6.54),rs10869737(0.974/-6),rs1125312(0.969/7.52),rs10781352(0.924/22.2),rs7853361(0.92/22.7),rs4745529(0.919/23.4),rs11144801(0.911/-6.27),rs883225(0.857/-0.37),rs10781349(0.856/0.114),rs10746997(0.844/-2.12),rs10781345(0.317/-23.3)	78820221	78866921	46.7	rs10869740(0.999/0.456),rs11144804(0.98/-3.16),rs10781348(0.975/-6.82),rs10869736(0.975/-6.54),rs10869737(0.974/-6),rs1125312(0.969/7.52),rs10781352(0.924/22.2),rs7853361(0.92/22.7),rs4745529(0.919/23.4),rs11144801(0.911/-6.27),rs883225(0.857/-0.37),rs10781349(0.856/0.114),rs10746997(0.844/-2.12)	78836701	78866921	30.22	-	PCSK5(0.0)	1
rs9382950	6	14275210	3.099e-05	0.90466	0.0241	A/C	0.726	0.72	0.999	(5478,431224,9509.42)?------------	7	rs9396478(0.999/0.001),rs9367830(0.96/-0.141)	14275069	14275211	0.142	rs9396478(0.999/0.001),rs9367830(0.96/-0.141)	14275069	14275211	0.142	-	LINC01108(0.0)	1
rs117467333	9	83426967	3.107e-05	0.7284	0.0761	G/T	0.971	0.983	0.993	(4144,424291,7271.94)?+++++++-?++-	6	-	83426967	83426967	0	-	83426967	83426967	0	-	-	0
rs1886615	10	7451767	3.109e-05	1.13236	0.0298	G/C	0.275	0.22	0.992	(3815,115310,6675.38)?--?+--+-?+?+	4	rs12356750(0.986/-1.55),rs12775090(0.601/-1.56),rs2249445(0.597/-0.526),rs2249180(0.585/-2.8)	7448967	7451767	2.8	rs12356750(0.986/-1.55),rs12775090(0.601/-1.56)	7450207	7451767	1.56	-	SFMBT2(0.0)	1
rs4746484	10	64384194	3.131e-05	0.8895	0.0281	A/C	0.242	0.307	0.999	(4374,425095,7629.62)---------?---	7	rs10761650(0.998/0.588),rs10822038(0.996/1.03),rs10995238(0.206/2.91),rs10995246(0.206/7.65),rs10995240(0.206/4.44),rs10995243(0.206/7.01),rs10995239(0.206/4.17),rs10995248(0.203/11.8),rs16917546(0.203/13.3),rs10995250(0.202/12.7),rs10995249(0.202/12.7),rs12768538(0.201/22.2),rs10995258(0.201/24.6),rs10995260(0.201/26.4),rs10995251(0.201/14.3),rs10995256(0.197/18.2),rs7094595(0.197/31.2),rs790503…	64384194	64441194	57	rs10761650(0.998/0.588),rs10822038(0.996/1.03)	64384194	64385224	1.03	-	ZNF365(0.0)	1
rs140341491	3	30573201	3.165e-05	0.64191	0.1065	T/A	0.984	0.982	0.988	(3660,422370,6509.26)?+++++++-?+??	4	-	30573201	30573201	0	-	30573201	30573201	0	-	LINC01985(0.0)	1
rs4764622	12	6879202	3.257e-05	0.89691	0.0262	T/C	0.584	0.585	0.996	(3856,423427,6839.94)?+-+-----?+-?	8	rs4764621(0.959/0.077),rs12313899(0.922/-1.34),rs1882550(0.915/-3.04),rs7135106(0.898/-7.7),rs1882551(0.497/-2.91),rs17887160(0.432/-1.48)	6871502	6879279	7.777	rs4764621(0.959/0.077),rs12313899(0.922/-1.34),rs1882550(0.915/-3.04),rs7135106(0.898/-7.7)	6871502	6879279	7.777	-	COPS7A(0.0),MLF2(0.0),PTMS(0.0),LAG3(0.0),CD4(0.0)	5
rs531943432	4	126113075	3.26e-05	1.44528	0.0887	T/C	0.0146	0.0206	0.992	(5512,430971,9536.42)+++++++++++?+	7	rs150020134(0.98/4.7),rs189802767(0.658/-20.4)	126092675	126117775	25.1	rs150020134(0.98/4.7),rs189802767(0.658/-20.4)	126092675	126117775	25.1	-	-	0
rs4811874	20	56121649	3.272e-05	1.10672	0.0244	C/G	0.437	0.418	1	(4374,425095,7629.62)-++---+++?+++	7	rs2073144(0.875/7.42),rs1022571(0.859/12.4),rs4811871(0.839/-0.423),rs4811875(0.839/0.181),rs6070142(0.839/1.39),rs6070143(0.839/1.57),rs4811872(0.839/-0.295),rs4811870(0.839/-0.72),rs4810084(0.839/0.989),rs4811879(0.838/2.57),rs4811878(0.838/2.21),rs4811876(0.838/2.15),rs6064563(0.828/3.56),rs4811869(0.614/-0.946),rs4810082(0.609/-1.6),rs742721(0.609/-4.84),rs6070135(0.609/-3.79),rs4810081(0.609…	56103749	56134049	30.3	rs2073144(0.875/7.42),rs1022571(0.859/12.4),rs4811872(0.839/-0.295),rs6070142(0.839/1.39),rs6070143(0.839/1.57),rs4810084(0.839/0.989),rs4811870(0.839/-0.72),rs4811871(0.839/-0.423),rs4811875(0.839/0.181),rs4811876(0.838/2.15),rs4811879(0.838/2.57),rs4811878(0.838/2.21),rs6064563(0.828/3.56),rs4811869(0.614/-0.946),rs4810081(0.609/-1.62),rs4810083(0.609/-1.38),rs742721(0.609/-4.84),rs6070135(0.60…	56115149	56134049	18.9	-	CTCFL(0.0),PCK1(0.0),ZBP1(7.3)	3
rs7205731	16	57702473	3.274e-05	0.88639	0.029	T/C	0.25	0.264	0.996	(4144,424291,7271.94)?+----+--?---	6	rs10775337(0.86/0.62)	57702473	57703093	0.62	rs10775337(0.86/0.62)	57702473	57703093	0.62	-	ADGRG1(0.0),ADGRG3(0.0),DRC7(0.0)	3
rs77499654	7	110517118	3.279e-05	1.39403	0.08	C/A	0.0193	0.016	0.966	(5379,123047,9270.54)---?----+--?-	7	rs76971904(0.796/100),rs76707788(0.486/-47.1),rs80105677(0.37/55.3),rs74927955(0.241/726)	110470018	111243118	773.1	rs76971904(0.796/100)	110517118	110617118	100	-	IMMP2L(0.0)	1
rs56081529	4	158504529	3.28e-05	1.21823	0.0475	C/T	0.0599	0.0499	0.989	(5512,430971,9536.42)-+-+-------?-	7	rs72689090(0.915/25.6),rs55992837(0.714/85.9),rs56392305(0.714/84.3)	158504529	158590429	85.9	rs72689090(0.915/25.6),rs55992837(0.714/85.9),rs56392305(0.714/84.3)	158504529	158590429	85.9	-	LINC02433(0.0)	1
rs149197687	12	43424950	3.307e-05	1.5011	0.0979	T/C	0.0159	0.0203	0.985	(5224,430107,9104.42)+++-++-+++-??	6	-	43424950	43424950	0	-	43424950	43424950	0	-	-	0
rs60570573	5	173401464	3.335e-05	1.1116	0.0255	T/C	0.582	0.595	0.996	(4144,424291,7271.94)?-+++++-+?+++	6	rs7448268(0.164/-141),rs360014(0.147/-141),rs360013(0.126/-141)	173260464	173401464	141	-	173401464	173401464	0	-	CPEB4(0.0),C5orf47(0.0)	2
rs112326866	22	37585238	3.341e-05	0.65922	0.1004	G/A	0.984	0.984	0.995	(3859,422753,6791.05)?++++++--???+	5	-	37585238	37585238	0	-	37585238	37585238	0	-	IL2RB(0.0),C1QTNF6(0.0),SSTR3(0.0),RAC2(0.0)	4
rs190089532	10	20842956	3.407e-05	1.46653	0.0924	A/G	0.0158	0.0124	0.998	(5151,357871,8847.57)+++++?-?+++++	7	rs186069912(0.975/-6.16),rs143428858(0.773/-55.8)	20787156	20842956	55.8	rs186069912(0.975/-6.16),rs143428858(0.773/-55.8)	20787156	20842956	55.8	-	MIR4675(0.0)	1
rs78461496	1	26490240	3.426e-05	1.35148	0.0727	G/T	0.0229	0.0299	0.995	(5512,430971,9536.42)--++----+--?-	8	rs150494991(0.684/-138),rs11589095(0.531/-316)	26174240	26490240	316	rs150494991(0.684/-138)	26352240	26490240	138	-	PAFAH2(-115.6),EXTL1(-77.3),SLC30A2(-67.6),TRIM63(-46.1),PDIK1L(0.0),FAM110D(0.0),C1orf232(0.0),ZNF593(0.0),CNKSR1(0.0),CATSPER4(0.0)	10
rs190648128	8	141967426	3.454e-05	0.63255	0.1106	C/A	0.987	0.986	0.992	(4357,355139,7672.06)??++??+-+++?+	4	rs138474534(0.757/-112),rs77874205(0.614/-4.85),rs78130115(0.54/-185)	141782426	141967426	185	rs138474534(0.757/-112),rs77874205(0.614/-4.85)	141855426	141967426	112	-	PTK2(0.0)	1
rs55664471	11	84618654	3.466e-05	0.86589	0.0348	T/G	0.885	0.914	0.992	(5478,431224,9509.42)?+--------+++	7	rs77156793(0.274/-13.8),rs111558949(0.271/-31.1),rs141081254(0.151/-31),rs12273977(0.131/-74.7)	84543954	84618654	74.7	-	84618654	84618654	0	-	DLG2(0.0)	1
rs12567262	1	16720399	3.548e-05	0.90077	0.0253	T/G	0.575	0.604	1	(4144,424291,7271.94)?-----+--?---	7	rs635120(0.996/-17),rs17419046(0.993/8.12),rs17452918(0.991/8.04),rs12022573(0.987/-32.8),rs17419150(0.98/10.2),rs79965864(0.974/8.79),rs77501140(0.974/8.81),rs3738605(0.953/2.68),rs3754319(0.893/-41.3),rs11260728(0.892/-61.6),rs12750808(0.892/-58.5),rs12043435(0.892/-47.8),rs650298(0.892/-54.8),rs6682528(0.801/-90.1),rs59033717(0.801/-75.6),rs2273311(0.801/-78.5),rs4291495(0.8/-96.3),rs12562869(…	16558399	16732499	174.1	rs635120(0.996/-17),rs17419046(0.993/8.12),rs17452918(0.991/8.04),rs12022573(0.987/-32.8),rs17419150(0.98/10.2),rs79965864(0.974/8.79),rs77501140(0.974/8.81),rs3738605(0.953/2.68),rs3754319(0.893/-41.3),rs11260728(0.892/-61.6),rs650298(0.892/-54.8),rs12750808(0.892/-58.5),rs12043435(0.892/-47.8),rs59033717(0.801/-75.6),rs6682528(0.801/-90.1),rs2273311(0.801/-78.5),rs12562869(0.8/-92),rs57563458(0…	16558399	16730599	172.2	-	ARHGEF19(-131.2),CPLANE2(-106.7),FBXO42(0.0),SZRD1(0.0),SPATA21(0.0),NECAP2(0.0)	6
rs11255745	10	8602170	3.598e-05	0.82754	0.0458	G/A	0.919	0.943	0.996	(4144,424291,7271.94)?-+++++++?-+-	6	rs10508358(0.759/-4.18),rs11255740(0.758/-10.7),rs10905407(0.758/-7.26),rs1359576(0.758/-5.76),rs11255741(0.758/-10.7),rs10905404(0.757/-12.3),rs4747803(0.757/-9.35),rs7074865(0.752/-21.8),rs7084731(0.751/-23.2),rs2765404(0.741/-23.7),rs1409125(0.74/-23.6),rs2646393(0.739/-25.5),rs2646394(0.739/-25.6),rs2646395(0.738/-25.7),rs7097313(0.733/-29.5),rs11255734(0.733/-28.1),rs2646429(0.732/-29.8),rs7…	8567270	8602170	34.9	rs10508358(0.759/-4.18),rs10905407(0.758/-7.26),rs1359576(0.758/-5.76),rs11255740(0.758/-10.7),rs11255741(0.758/-10.7),rs10905404(0.757/-12.3),rs4747803(0.757/-9.35),rs7074865(0.752/-21.8),rs7084731(0.751/-23.2),rs2765404(0.741/-23.7),rs1409125(0.74/-23.6),rs2646394(0.739/-25.6),rs2646393(0.739/-25.5),rs2646395(0.738/-25.7),rs7097313(0.733/-29.5),rs11255734(0.733/-28.1),rs9424030(0.732/-28.4),rs7…	8567270	8602170	34.9	-	LOC105376398(0.0)	1
rs16839730	2	156765776	3.611e-05	0.86797	0.0343	G/A	0.82	0.809	0.993	(3856,423427,6839.94)?++-+++++?++?	5	-	156765776	156765776	0	-	156765776	156765776	0	-	-	0
rs72992605	3	104830084	3.621e-05	0.8341	0.0439	T/G	0.909	0.922	0.998	(4144,424291,7271.94)?--++----?---	6	rs74731869(0.999/-0.287),rs111405666(0.995/2.12),rs76872031(0.994/4.56),rs111545876(0.994/2.94),rs113624496(0.994/2.79),rs113863174(0.994/2.81),rs112556610(0.994/5.12),rs80252585(0.993/6.82),rs112743361(0.992/-0.461),rs111861062(0.991/2.18),rs113839471(0.991/-0.651),rs111671038(0.991/3.47),rs111977176(0.988/19.6),rs72992702(0.988/17),rs72994506(0.988/19.2),rs17455173(0.988/10.5),rs80286832(0.988/…	104828904	104873784	44.88	rs74731869(0.999/-0.287),rs111405666(0.995/2.12),rs113624496(0.994/2.79),rs111545876(0.994/2.94),rs112556610(0.994/5.12),rs113863174(0.994/2.81),rs76872031(0.994/4.56),rs80252585(0.993/6.82),rs112743361(0.992/-0.461),rs113839471(0.991/-0.651),rs111671038(0.991/3.47),rs111861062(0.991/2.18),rs80286832(0.988/18.1),rs72992689(0.988/10.4),rs79881221(0.988/21.5),rs72992683(0.988/8.75),rs72994508(0.988…	104828904	104873784	44.88	-	-	0
rs679853	11	128629390	3.655e-05	0.90719	0.0236	G/T	0.284	0.277	0.999	(5708,432028,9867.10)-+++-++++++++	8	rs645917(0.996/0.481),rs2510122(0.976/0.919),rs641755(0.97/-4.37),rs656587(0.968/-5.36),rs685312(0.854/-9.95),rs2509583(0.58/-24.2),rs2509582(0.579/-21.8),rs642107(0.558/-27.5),rs637469(0.558/-27.8),rs651589(0.557/-28.6),rs601466(0.557/-29.2),rs618441(0.555/-32.4),rs947930(0.535/-35.9)	128593490	128630309	36.819	rs645917(0.996/0.481),rs2510122(0.976/0.919),rs641755(0.97/-4.37),rs656587(0.968/-5.36),rs685312(0.854/-9.95)	128619440	128630309	10.869	-	FLI1(0.0)	1
rs117808677	9	29543154	3.679e-05	1.39069	0.0799	C/T	0.0184	0.0149	0.995	(5512,430971,9536.42)------+---+?-	7	rs117509109(0.594/-7.33)	29535824	29543154	7.33	-	29543154	29543154	0	-	-	0
rs77104783	13	111024342	3.683e-05	1.17951	0.04	A/C	0.0818	0.094	0.992	(5512,430971,9536.42)+-+--+---+-?+	7	rs9588148(0.354/-3.26),rs7991436(0.35/2.1),rs9588150(0.35/0.7),rs9588149(0.323/-0.728),rs9559770(0.125/-39.2),rs9559771(0.125/-39.1),rs56048518(0.12/-38.2)	110985142	111026442	41.3	-	111024342	111024342	0	-	COL4A2(0.0),MIR8073(0.0)	2
rs57779995	4	102908441	3.685e-05	1.16672	0.0374	T/G	0.128	0.147	0.996	(4374,425095,7629.62)+++++--++?++-	8	rs73834553(0.915/21.3)	102908441	102929741	21.3	rs73834553(0.915/21.3)	102908441	102929741	21.3	-	BANK1(0.0)	1
rs10448043	8	80101790	3.709e-05	0.88932	0.0284	T/C	0.715	0.767	0.999	(3938,423236,6927.25)?---?----?---	5	rs10102326(1/0.987),rs16906590(0.998/4.5),rs10448042(0.966/-0.113),rs7820287(0.965/-1.79),rs10448044(0.965/1.64),rs677681(0.776/-123),rs1460174(0.715/2.05),rs1551712(0.466/-4.15),rs1551713(0.466/-4.13),rs6473138(0.441/-2.08),rs12680612(0.441/-2.57),rs73260167(0.304/-12.4),rs10109106(0.252/-5.66),rs11991170(0.252/-5.33),rs11991175(0.252/-5.3),rs10108874(0.251/-5.86)	79978790	80106290	127.5	rs10102326(1/0.987),rs16906590(0.998/4.5),rs10448042(0.966/-0.113),rs7820287(0.965/-1.79),rs10448044(0.965/1.64),rs677681(0.776/-123),rs1460174(0.715/2.05)	79978790	80106290	127.5	-	-	0
rs74646102	12	925749	3.733e-05	0.68482	0.0918	C/T	0.979	0.972	0.991	(3948,423234,6941.26)?++++++++?-?+	5	rs148339948(0.996/-25.2),rs145037960(0.793/129)	900549	1054749	154.2	rs148339948(0.996/-25.2),rs145037960(0.793/129)	900549	1054749	154.2	-	WNK1(0.0),RAD52(45.2),ERC1(124.6)	3
rs73237088	4	47533569	3.755e-05	1.12142	0.0278	C/A	0.187	0.168	0.999	(5369,123049,9256.52)---??+-------	6	rs112510663(1/-2),rs73237087(0.999/-0.261),rs73237086(0.999/-1.88),rs7674353(0.999/0.269),rs73237089(0.999/0.792),rs6849863(0.995/-6.77),rs73237084(0.995/-4.08),rs6842769(0.995/-7.89),rs6447564(0.995/-6.03),rs73237080(0.994/-9.16),rs139076594(0.994/-7.48),rs4475121(0.994/-8.64),rs73237085(0.994/-3.97),rs73237082(0.994/-5.08),rs73237078(0.994/-10.1),rs142841533(0.993/-10.7),rs4694851(0.985/-17.7),…	47503969	47573269	69.3	rs112510663(1/-2),rs73237089(0.999/0.792),rs7674353(0.999/0.269),rs73237087(0.999/-0.261),rs73237086(0.999/-1.88),rs73237084(0.995/-4.08),rs6447564(0.995/-6.03),rs6842769(0.995/-7.89),rs6849863(0.995/-6.77),rs139076594(0.994/-7.48),rs73237085(0.994/-3.97),rs73237078(0.994/-10.1),rs73237082(0.994/-5.08),rs73237080(0.994/-9.16),rs4475121(0.994/-8.64),rs142841533(0.993/-10.7),rs4695239(0.985/-17.4),…	47505069	47543409	38.34	-	COMMD8(-17.8),ATP10D(0.0)	2
rs10749775	1	67822087	3.775e-05	1.13837	0.0314	C/A	0.133	0.141	0.999	(5708,432028,9867.10)----------+--	8	rs6672745(0.952/-33.5),rs72678564(0.78/60.6),rs6659932(0.637/-19.7),rs17129794(0.626/-27.2),rs17129778(0.622/-34.4),rs17838042(0.617/-29.3),rs72678531(0.612/-23.6),rs6679356(0.606/-1.89)	67787687	67882687	95	rs6672745(0.952/-33.5),rs72678564(0.78/60.6),rs6659932(0.637/-19.7),rs17129794(0.626/-27.2),rs17129778(0.622/-34.4),rs17838042(0.617/-29.3),rs72678531(0.612/-23.6),rs6679356(0.606/-1.89)	67787687	67882687	95	/(0.612)rs72678531;Primary_biliary_cirrhosis(22961000)(2E-38)/(0.606)rs6679356;Primary_biliary...(26394269)(7E-28)	IL12RB2(0.0),SERBP1(1.4)	2
rs6590685	11	133169568	3.857e-05	1.0909	0.0211	C/A	0.494	0.526	1	(5708,432028,9867.10)-----+-+---++	8	rs2212516(0.995/4.94),rs2155536(0.994/6.05),rs2186825(0.994/6.88),rs61912376(0.981/-11),rs61912377(0.978/-9.58),rs4937764(0.977/-8.79),rs4584584(0.977/-4.79),rs2000606(0.977/0.275),rs1815781(0.977/-9.08),rs4294570(0.977/-4.76),rs8181521(0.936/-23.9),rs1941220(0.931/-15.1)	133145668	133176448	30.78	rs2212516(0.995/4.94),rs2186825(0.994/6.88),rs2155536(0.994/6.05),rs61912376(0.981/-11),rs61912377(0.978/-9.58),rs4937764(0.977/-8.79),rs4584584(0.977/-4.79),rs4294570(0.977/-4.76),rs2000606(0.977/0.275),rs1815781(0.977/-9.08),rs8181521(0.936/-23.9),rs1941220(0.931/-15.1)	133145668	133176448	30.78	-	OPCML(0.0)	1
rs1876717	8	49994968	3.861e-05	1.09363	0.0218	T/G	0.466	0.414	0.999	(5369,123049,9256.52)+++??+-++++++	6	rs11990854(0.997/-2.92),rs4873310(0.997/-4.96),rs7009886(0.996/-6.85),rs7005693(0.996/-7),rs4873308(0.996/-11),rs4873095(0.996/-4.8),rs7011891(0.996/-11.4),rs4873094(0.996/-5.39),rs7009890(0.996/-6.85),rs1858312(0.98/1.55),rs10435575(0.98/1.14),rs10957363(0.977/4.21),rs13268440(0.975/5.9),rs6984804(0.975/-7.06),rs6983929(0.975/-10.1),rs2385230(0.973/20.8),rs13270448(0.973/6.25),rs4873100(0.971/30…	49983568	50038768	55.2	rs11990854(0.997/-2.92),rs4873310(0.997/-4.96),rs7011891(0.996/-11.4),rs4873308(0.996/-11),rs4873094(0.996/-5.39),rs4873095(0.996/-4.8),rs7005693(0.996/-7),rs7009886(0.996/-6.85),rs7009890(0.996/-6.85),rs1858312(0.98/1.55),rs10435575(0.98/1.14),rs10957363(0.977/4.21),rs6983929(0.975/-10.1),rs13268440(0.975/5.9),rs6984804(0.975/-7.06),rs2385230(0.973/20.8),rs13270448(0.973/6.25),rs4873099(0.971/30…	49983568	50038768	55.2	/(0.969)rs10504073;Blood_metabolite_ratios(24816252)(3E-32)	PPDPFL(0.0)	1
rs78308280	6	120174380	3.863e-05	0.64629	0.1061	A/G	0.977	0.987	0.999	(2769,39950,4984.69)??-???+?-??--	3	rs76906862(0.858/-99.8),rs57181464(0.847/-129),rs79885739(0.844/-116),rs75611614(0.767/-217),rs75719315(0.766/-229)	119945380	120174380	229	rs76906862(0.858/-99.8),rs57181464(0.847/-129),rs79885739(0.844/-116),rs75611614(0.767/-217),rs75719315(0.766/-229)	119945380	120174380	229	-	LOC105377975(0.0)	1
rs113212510	9	93669320	3.906e-05	1.37177	0.0769	C/G	0.0218	0.0286	0.997	(5183,357722,8881.36)+-+-+?+-+++?+	6	rs183474686(0.772/39.9),rs17568705(0.529/-9.6),rs3789909(0.118/-17.4)	93651920	93709220	57.3	rs183474686(0.772/39.9)	93669320	93709220	39.9	-	SYK(0.0)	1
rs143543157	5	133333486	3.934e-05	1.31969	0.0675	A/G	0.0258	0.0289	0.997	(5512,430971,9536.42)++++-+++++-?+	7	-	133333486	133333486	0	-	133333486	133333486	0	-	C5orf15(0.0),LOC105379183(0.0),VDAC1(0.0)	3
rs7556538	1	90893517	3.961e-05	0.85112	0.0392	C/T	0.084	0.0675	1	(5708,432028,9867.10)+++++++++++++	11	rs77961272(0.997/-4.45),rs7527962(0.996/-9.56),rs60749778(0.996/-12.6),rs17131043(0.996/-13.8),rs56796844(0.996/-18),rs36031079(0.996/-20.5),rs59974515(0.996/-12.3),rs59222771(0.996/0.178),rs58961483(0.996/-13.3),rs74099607(0.996/-11.5),rs60538489(0.996/0.333),rs60719112(0.996/-12.7),rs74099608(0.995/-11.4),rs7414084(0.995/-7.67),rs2202787(0.995/-21.1),rs80077254(0.994/14.5),rs75630205(0.993/13.3…	90872417	90908017	35.6	rs77961272(0.997/-4.45),rs36031079(0.996/-20.5),rs74099607(0.996/-11.5),rs60538489(0.996/0.333),rs60749778(0.996/-12.6),rs58961483(0.996/-13.3),rs60719112(0.996/-12.7),rs56796844(0.996/-18),rs7527962(0.996/-9.56),rs59974515(0.996/-12.3),rs59222771(0.996/0.178),rs17131043(0.996/-13.8),rs7414084(0.995/-7.67),rs74099608(0.995/-11.4),rs2202787(0.995/-21.1),rs80077254(0.994/14.5),rs1857241(0.993/10.2)…	90872417	90908017	35.6	-	-	0
rs74155328	10	109579266	3.98e-05	0.61607	0.1179	C/T	0.983	0.987	0.968	(3486,42061,6020.32)?++?+?-+-?-?+	3	-	109579266	109579266	0	-	109579266	109579266	0	-	-	0
rs11101521	10	50032722	4.045e-05	1.13928	0.0318	T/C	0.131	0.129	0.999	(5575,124104,9601.22)+++?+++++++++	7	rs61838885(1/2.9),rs61838884(1/2.74),rs11101525(1/0.559),rs11101524(1/0.32),rs12247839(1/3.3),rs11101527(1/0.831),rs11101518(1/-0.349),rs61838883(1/2.66),rs11101526(1/0.778),rs11101519(1/-0.13),rs11101520(1/-0.055),rs12247830(1/3.24),rs6537579(1/2.11),rs12251517(0.999/3.82),rs12249974(0.999/3.81),rs6537578(0.995/1.91),rs11101516(0.994/-1.25),rs17699451(0.992/-3.26),rs45520233(0.992/-1.37),rs11101…	49973422	50123622	150.2	rs11101524(1/0.32),rs11101525(1/0.559),rs61838884(1/2.74),rs61838885(1/2.9),rs61838883(1/2.66),rs12247839(1/3.3),rs11101519(1/-0.13),rs11101527(1/0.831),rs11101526(1/0.778),rs6537579(1/2.11),rs11101518(1/-0.349),rs12247830(1/3.24),rs11101520(1/-0.055),rs12251517(0.999/3.82),rs12249974(0.999/3.81),rs6537578(0.995/1.91),rs11101516(0.994/-1.25),rs45520233(0.992/-1.37),rs17699451(0.992/-3.26),rs11101…	50018122	50036542	18.42	-	WDFY4(0.0)	1
rs78295726	19	10426512	4.057e-05	0.88338	0.0302	T/C	0.144	0.138	0.998	(5708,432028,9867.10)-----+--+----	8	rs74908652(0.99/-3.54)	10422972	10426512	3.54	rs74908652(0.99/-3.54)	10422972	10426512	3.54	-	ICAM1(0.0),ICAM4(0.0),ICAM5(0.0),ZGLP1(0.0),FDX2(0.0),RAVER1(0.0),ICAM3(0.0),TYK2(0.0)	8
rs61729907	19	9325252	4.076e-05	0.87328	0.033	A/G	0.168	0.156	1	(4178,424038,7298.94)----+--+-?-?-	7	rs5020278(0.999/-0.136),rs66549838(0.994/-6.68),rs56139543(0.993/0.711),rs7256595(0.689/-13.3),rs55897326(0.686/-20.8),rs2033484(0.686/-12.9),rs2005850(0.685/-23.3),rs878246(0.684/-21.2),rs57867330(0.682/-25),rs10401673(0.406/-20.8),rs8113011(0.405/-13.8),rs10425103(0.405/-14),rs7255141(0.404/-17),rs7508163(0.404/-14.9),rs6511929(0.404/-15.8),rs6511930(0.404/-15.3),rs7258107(0.404/-16.9),rs810789…	9297852	9343852	46	rs5020278(0.999/-0.136),rs66549838(0.994/-6.68),rs56139543(0.993/0.711),rs7256595(0.689/-13.3),rs55897326(0.686/-20.8),rs2033484(0.686/-12.9),rs2005850(0.685/-23.3),rs878246(0.684/-21.2),rs57867330(0.682/-25)	9300252	9325963	25.711	-	ZNF317(-1.2),OR7D2(0.0),OR7D4(0.0),OR7E24(0.0)	4
rs11985475	8	25464656	4.119e-05	0.89395	0.0273	C/T	0.571	0.569	0.988	(3660,422370,6509.26)?++++--++?-??	5	-	25464656	25464656	0	-	25464656	25464656	0	-	-	0
rs192885220	1	22508084	4.138e-05	1.46316	0.0928	A/C	0.0214	0.0193	0.997	(3639,394601,5973.89)+-?+-+++++-?-	6	-	22508084	22508084	0	-	22508084	22508084	0	-	WNT4(0.0)	1
rs12637233	3	111438443	4.21e-05	1.13906	0.0318	A/G	0.13	0.11	0.999	(5708,432028,9867.10)+-++++-++++-+	8	rs13083322(0.991/-5.02),rs16858448(0.978/-7.47)	111430973	111438443	7.47	rs13083322(0.991/-5.02),rs16858448(0.978/-7.47)	111430973	111438443	7.47	-	CD96(-3.6),PLCXD2(0.0),PLCXD2-AS1(0.0),PHLDB2(0.0)	4
rs72633093	4	63786486	4.218e-05	1.25822	0.0561	T/C	0.0371	0.0352	0.999	(5379,358779,9212.04)-++++?++-+-+-	7	rs72633086(0.997/-4.57),rs72633094(0.997/1.4),rs77497049(0.997/2),rs72633075(0.996/-11.5),rs72633074(0.994/-11.7),rs72633072(0.993/-11.8),rs115575866(0.993/-10),rs7663066(0.99/17.8),rs144325977(0.988/35.3),rs72633067(0.975/-16.2),rs72633035(0.975/-28.6),rs72633065(0.975/-17),rs72633045(0.975/-23.5),rs72633046(0.974/-23),rs72633092(0.974/-0.147),rs112173927(0.974/-28.5),rs72633057(0.974/-19),rs726…	63738786	63824786	86	rs72633094(0.997/1.4),rs72633086(0.997/-4.57),rs77497049(0.997/2),rs72633075(0.996/-11.5),rs72633074(0.994/-11.7),rs72633072(0.993/-11.8),rs115575866(0.993/-10),rs7663066(0.99/17.8),rs144325977(0.988/35.3),rs72633035(0.975/-28.6),rs72633067(0.975/-16.2),rs72633065(0.975/-17),rs72633045(0.975/-23.5),rs72633092(0.974/-0.147),rs112173927(0.974/-28.5),rs72633046(0.974/-23),rs72633057(0.974/-19),rs726…	63738786	63824786	86	-	-	0
rs2428585	17	19387538	4.253e-05	1.12536	0.0289	C/T	0.252	0.242	0.998	(4144,424291,7271.94)?--+----+?-+-	6	rs2453607(0.999/0.323),rs2428584(0.999/0.767),rs2428581(0.995/4.65),rs2453612(0.993/6.11),rs6587173(0.977/-11.6),rs4924995(0.973/-16.5),rs2428583(0.957/1.44),rs2428582(0.953/4.59),rs2453611(0.952/5.28),rs2428579(0.951/7.2),rs2453613(0.926/7.8),rs2428580(0.924/6.51),rs8078268(0.816/18.9),rs2010015(0.788/15),rs12602013(0.764/-24.7),rs12939559(0.758/-20.9),rs7220633(0.757/-20.4),rs2386316(0.71/-49.4…	19338138	19406438	68.3	rs2428584(0.999/0.767),rs2453607(0.999/0.323),rs2428581(0.995/4.65),rs2453612(0.993/6.11),rs6587173(0.977/-11.6),rs4924995(0.973/-16.5),rs2428583(0.957/1.44),rs2428582(0.953/4.59),rs2453611(0.952/5.28),rs2428579(0.951/7.2),rs2453613(0.926/7.8),rs2428580(0.924/6.51),rs8078268(0.816/18.9),rs2010015(0.788/15),rs12602013(0.764/-24.7),rs12939559(0.758/-20.9),rs7220633(0.757/-20.4),rs4924992(0.71/-39.7…	19338138	19406438	68.3	-	MFAP4(-47.0),RNF112(-16.9),SLC47A1(0.0)	3
rs4356241	11	128382599	4.264e-05	1.13815	0.0316	T/C	0.128	0.125	0.998	(5708,432028,9867.10)+++-++++++-++	9	rs4430527(0.998/7.76),rs7116578(0.998/6.17),rs7108992(0.265/-0.732),rs7924522(0.264/-1.86),rs7118744(0.234/-5.12)	128377479	128390359	12.88	rs4430527(0.998/7.76),rs7116578(0.998/6.17)	128382599	128390359	7.76	-	ETS1(0.0),MIR6090(0.0),ETS1-AS1(0.0)	3
rs76660993	4	116672086	4.283e-05	1.41864	0.0855	G/A	0.018	0.0153	0.996	(5183,357722,8881.36)-----?-----?-	7	rs77943827(0.619/-218),rs76582138(0.577/-426),rs182828998(0.489/-557),rs149539723(0.317/272)	116115086	116944086	829	rs77943827(0.619/-218)	116454086	116672086	218	-	-	0
rs12143404	1	65228107	4.29e-05	0.83611	0.0438	C/T	0.0929	0.122	1	(4045,351846,6974.56)+++++?++-?-++	6	rs6676160(0.995/-6.26),rs56958645(0.992/-4.48),rs10889499(0.991/-8.22),rs7540450(0.977/21.4),rs75084496(0.973/56.3),rs12143618(0.882/0.71),rs4916003(0.863/75),rs2230587(0.836/83.2),rs17127090(0.829/89.2),rs4916008(0.827/90.4),rs12406400(0.822/98.3),rs3790541(0.82/113),rs3790535(0.82/86),rs2274947(0.82/107),rs55869683(0.82/111),rs17127117(0.817/111),rs12123592(0.776/39.8),rs147540371(0.773/26.3),r…	65219887	65429107	209.22	rs6676160(0.995/-6.26),rs56958645(0.992/-4.48),rs10889499(0.991/-8.22),rs7540450(0.977/21.4),rs75084496(0.973/56.3),rs12143618(0.882/0.71),rs4916003(0.863/75),rs2230587(0.836/83.2),rs17127090(0.829/89.2),rs4916008(0.827/90.4),rs12406400(0.822/98.3),rs3790541(0.82/113),rs55869683(0.82/111),rs2274947(0.82/107),rs3790535(0.82/86),rs17127117(0.817/111),rs12123592(0.776/39.8),rs147540371(0.773/26.3),r…	65219887	65341107	121.22	-	RAVER2(0.0),JAK1(20.8)	2
rs6135226	20	14679497	4.308e-05	0.90801	0.0236	G/A	0.321	0.306	1	(5379,358779,9212.04)-++--?++++-++	7	rs6110390(0.99/-6.87),rs6034011(0.987/-7.32),rs1932951(0.956/2.37),rs1932952(0.956/2.3),rs6135228(0.956/2.84),rs6135229(0.956/3.53),rs6135224(0.953/-1.85),rs6135225(0.946/-1.36),rs6110389(0.945/-8.28),rs6135223(0.943/-1.93),rs6110396(0.778/-1.27),rs6105308(0.771/-8.42)	14671077	14683027	11.95	rs6110390(0.99/-6.87),rs6034011(0.987/-7.32),rs1932952(0.956/2.3),rs6135229(0.956/3.53),rs6135228(0.956/2.84),rs1932951(0.956/2.37),rs6135224(0.953/-1.85),rs6135225(0.946/-1.36),rs6110389(0.945/-8.28),rs6135223(0.943/-1.93),rs6110396(0.778/-1.27),rs6105308(0.771/-8.42)	14671077	14683027	11.95	/(0.956)rs1932952;Blood_protein_levels(29875488)(3E-57)	MACROD2(0.0)	1
rs74755454	18	49939433	4.331e-05	1.41822	0.0854	C/T	0.022	0.0136	0.997	(4374,425095,7629.62)---+---+-?--+	7	rs79815046(0.993/-3.75),rs76614334(0.992/-3.74),rs58722158(0.989/-14.6),rs10502943(0.14/-38.4)	49901033	49939433	38.4	rs79815046(0.993/-3.75),rs76614334(0.992/-3.74),rs58722158(0.989/-14.6)	49924833	49939433	14.6	-	DCC(0.0)	1
rs9309272	2	56095366	4.367e-05	1.13826	0.0317	T/G	0.127	0.164	0.998	(5708,432028,9867.10)++++++++-++++	8	rs1802575(0.993/-2.16),rs11899380(0.987/-15.8),rs76032374(0.951/-37),rs75439645(0.947/-46.4),rs10199082(0.941/-55.3),rs10207635(0.938/-55.3),rs41393947(0.858/-83.8),rs11899888(0.795/7.38),rs17278665(0.718/0.628),rs11888023(0.689/-88.4),rs10167227(0.688/-90.6),rs13384182(0.687/-101),rs4991004(0.685/-101),rs13429677(0.684/-97.8),rs13404167(0.683/-97.8),rs11694967(0.683/-103),rs13395798(0.63/-87.7),…	55992366	56161466	169.1	rs1802575(0.993/-2.16),rs11899380(0.987/-15.8),rs76032374(0.951/-37),rs75439645(0.947/-46.4),rs10199082(0.941/-55.3),rs10207635(0.938/-55.3),rs41393947(0.858/-83.8),rs11899888(0.795/7.38),rs17278665(0.718/0.628),rs11888023(0.689/-88.4),rs10167227(0.688/-90.6),rs13384182(0.687/-101),rs4991004(0.685/-101),rs13429677(0.684/-97.8),rs13404167(0.683/-97.8),rs11694967(0.683/-103),rs13395798(0.63/-87.7)	55992366	56102746	110.38	/(0.993)rs1802575;Childhood_ear_infection(28928442)(1E-10);Childhood_ear_infection(27182965)(2E-10)/(0.718)rs17278665;Chronic_venous_disease(28374850)(2E-8)	EFEMP1(0.0)	1
rs2062377	8	120007420	4.398e-05	1.09079	0.0213	T/A	0.433	0.444	0.999	(5708,432028,9867.10)-----+-------	8	rs4567065(0.992/0.854),rs7842942(0.991/1.17),rs13260214(0.989/3.41),rs2220189(0.919/0.288),rs1485307(0.919/-0.025),rs7010043(0.914/3.91),rs4618726(0.914/1.96),rs13254554(0.913/3.38),rs11995824(0.907/5.28),rs2062375(0.867/-29.6),rs6469804(0.851/37.4),rs4319131(0.848/-59.8),rs1982763(0.845/-59.6),rs7010267(0.844/-60.8),rs7824837(0.842/1.32),rs2062376(0.842/2.59),rs4416847(0.842/1.84),rs6469792(0.84…	119917120	120182420	265.3	rs4567065(0.992/0.854),rs7842942(0.991/1.17),rs13260214(0.989/3.41),rs1485307(0.919/-0.025),rs2220189(0.919/0.288),rs7010043(0.914/3.91),rs4618726(0.914/1.96),rs13254554(0.913/3.38),rs11995824(0.907/5.28),rs2062375(0.867/-29.6),rs6469804(0.851/37.4),rs4319131(0.848/-59.8),rs1982763(0.845/-59.6),rs7010267(0.844/-60.8),rs6469792(0.842/0.951),rs2062376(0.842/2.59),rs7824837(0.842/1.32),rs4416847(0.8…	119917120	120052220	135.1	/(0.907)rs11995824;Total_body_bone...(29304378)(5E-32);Total_body_bone...(29304378)(1E-31);Total_body_bone...(29304378)(3E-16);Bone_mineral_de...(19801982)(7E-9)/(0.867)rs2062375;Osteoporosis-re...(20548944)(3E-11)/(0.851)rs6469804;Bone_mineral_de...(18445777)(7E-15)/(0.844)rs7010267;Total_body_bone...(29304378)(3E-15)/(0.826)rs13264172;Lumbar_spine_bo...(29499414)(3E-25);Femoral_neck_bo...(29499…	TNFRSF11B(0.0),COLEC10(0.0),LOC101927513(17.8)	3
rs4981024	12	104064852	4.408e-05	1.11371	0.0264	A/G	0.667	0.674	0.999	(4144,424291,7271.94)?+++-++++?-+-	6	rs4981025(0.992/-0.049),rs1863878(0.985/0.994),rs10778275(0.829/2.22),rs10778276(0.665/2.49),rs1582879(0.664/-3.52),rs4248849(0.663/-5.84),rs1809783(0.662/-4.01),rs10778272(0.659/-8.53),rs11111705(0.645/-10.9),rs11614418(0.531/2.96),rs7958947(0.241/-9.76)	104053952	104067812	13.86	rs4981025(0.992/-0.049),rs1863878(0.985/0.994),rs10778275(0.829/2.22),rs10778276(0.665/2.49),rs1582879(0.664/-3.52),rs4248849(0.663/-5.84),rs1809783(0.662/-4.01),rs10778272(0.659/-8.53),rs11111705(0.645/-10.9)	104053952	104067342	13.39	-	STAB2(0.0)	1
rs3771767	2	75094421	4.431e-05	1.14614	0.0334	G/A	0.815	0.783	0.994	(3856,423427,6839.94)?--------?-+?	5	rs11126442(0.923/-2.62),rs1545522(0.918/-4.73),rs7602790(0.916/-2.52),rs4853065(0.913/-4.62),rs6730141(0.881/-8.85),rs4853064(0.859/-15),rs3821307(0.856/-0.163)	75079421	75094421	15	rs11126442(0.923/-2.62),rs1545522(0.918/-4.73),rs7602790(0.916/-2.52),rs4853065(0.913/-4.62),rs6730141(0.881/-8.85),rs4853064(0.859/-15),rs3821307(0.856/-0.163)	75079421	75094421	15	-	HK2(0.0),LINC01291(0.0)	2
rs7705526	5	1285974	4.434e-05	0.89431	0.0273	C/A	0.639	0.657	0.997	(3856,423427,6839.94)?-+--++++?++?	6	rs2853677(0.158/1.22)	1285974	1287194	1.22	-	1285974	1285974	0	-	SLC6A18(0.0),TERT(0.0),MIR4457(0.0),CLPTM1L(0.0)	4
rs192417794	1	114785880	4.452e-05	1.37671	0.0783	A/G	0.0221	0.0297	0.99	(5224,430107,9104.42)+++-+++-+++??	6	-	114785880	114785880	0	-	114785880	114785880	0	-	-	0
rs76551516	8	3387139	4.466e-05	1.46565	0.0936	C/G	0.0152	0.0174	0.998	(4977,356667,8536.67)+++-??++++-?+	5	-	3387139	3387139	0	-	3387139	3387139	0	-	CSMD1(0.0)	1
rs10250957	7	30873350	4.47e-05	0.87066	0.0339	T/G	0.882	0.912	1	(5282,430167,9178.74)?--+------+?-	6	rs10239192(0.999/0.757),rs6963378(0.998/-3.22),rs2040837(0.998/-7.37),rs12666373(0.998/-2.18),rs2040836(0.996/-7.9),rs10243139(0.993/-7.58),rs6959112(0.983/-16.6),rs111805278(0.436/-1.52),rs111960442(0.436/-1.98),rs28380235(0.428/-21.9),rs112230384(0.427/-22.8),rs76671682(0.426/-31.4),rs112580881(0.426/-25.4),rs10248038(0.426/-27),rs60425551(0.424/-40.3),rs112945183(0.424/3.63),rs80291528(0.423/-…	30810850	30895250	84.4	rs10239192(0.999/0.757),rs12666373(0.998/-2.18),rs6963378(0.998/-3.22),rs2040837(0.998/-7.37),rs2040836(0.996/-7.9),rs10243139(0.993/-7.58),rs6959112(0.983/-16.6)	30856750	30874107	17.357	-	INMT-MINDY4(0.0),MINDY4(0.0)	2
rs7043314	9	89394222	4.474e-05	0.88932	0.0287	C/T	0.744	0.803	0.999	(4144,424291,7271.94)?-+++++++?--+	10	rs10514833(0.994/4.42),rs4877335(0.994/4.93),rs12346712(0.971/9.37),rs1927646(0.97/-9.82),rs878122(0.964/9.87),rs7036971(0.962/10.4),rs10868483(0.873/-14.9),rs11141538(0.873/-15.2),rs12347973(0.872/-13.8),rs10283744(0.871/-15.5),rs10746786(0.871/-16),rs10780791(0.871/-15.9),rs10746787(0.871/-15.9),rs7847480(0.867/-16.3),rs7847827(0.867/-16.3),rs72739550(0.811/9.34),rs1328174(0.782/1.86),rs1114154…	89377322	89422022	44.7	rs10514833(0.994/4.42),rs4877335(0.994/4.93),rs12346712(0.971/9.37),rs1927646(0.97/-9.82),rs878122(0.964/9.87),rs7036971(0.962/10.4),rs10868483(0.873/-14.9),rs11141538(0.873/-15.2),rs12347973(0.872/-13.8),rs10746786(0.871/-16),rs10780791(0.871/-15.9),rs10283744(0.871/-15.5),rs10746787(0.871/-15.9),rs7847827(0.867/-16.3),rs7847480(0.867/-16.3),rs72739550(0.811/9.34),rs1328174(0.782/1.86),rs1114154…	89377922	89422022	44.1	-	-	0
rs76316304	9	4114942	4.502e-05	1.33336	0.0705	T/G	0.0257	0.0133	0.998	(5480,431120,9502.62)+++-+++?-+-++	8	rs150343782(0.53/83.3),rs144476500(0.436/92.1)	4114942	4207042	92.1	-	4114942	4114942	0	-	GLIS3(0.0)	1
rs149628301	2	10682491	4.512e-05	0.62914	0.1136	A/C	0.982	0.989	0.931	(3321,113391,5898.68)?--??--+-?-??	2	-	10682491	10682491	0	-	10682491	10682491	0	-	NOL10(0.0)	1
rs7922993	10	8739773	4.541e-05	1.13701	0.0315	T/C	0.224	0.178	0.976	(3805,115312,6661.36)?-+??+-+-?+++	4	rs827380(0.936/-23.8),rs7916911(0.552/-16.8),rs7921734(0.132/-111),rs11255761(0.132/-112),rs112118605(0.132/-115),rs11255759(0.131/-113)	8624773	8739773	115	rs827380(0.936/-23.8)	8715973	8739773	23.8	-	-	0
rs74744425	4	92488253	4.547e-05	1.29979	0.0643	G/A	0.0306	0.0175	0.991	(5512,430971,9536.42)+----------?+	7	rs74699754(0.997/4.86),rs114489853(0.996/4.64)	92488253	92493113	4.86	rs74699754(0.997/4.86),rs114489853(0.996/4.64)	92488253	92493113	4.86	-	CCSER1(0.0)	1
rs6821432	4	4363162	4.556e-05	0.89467	0.0273	T/C	0.399	0.452	0.993	(3660,422370,6509.26)?+-+-----?-??	4	-	4363162	4363162	0	-	4363162	4363162	0	-	ZBTB49(0.0),NSG1(0.0)	2
rs34666677	4	4199083	4.558e-05	1.17011	0.0385	T/G	0.905	0.882	0.995	(5282,430167,9178.74)?+++-+++++-?+	6	rs73209135(0.996/-0.268),rs113969341(0.995/-0.849),rs146849444(0.995/-1.01),rs143559431(0.863/1.14),rs140153307(0.84/2.2),rs6834251(0.811/-10),rs114617747(0.747/-21.7),rs55740922(0.745/-20.8),rs11930866(0.462/-20.2),rs148776629(0.159/-27.2),rs2980216(0.13/-24.4)	4171883	4201283	29.4	rs73209135(0.996/-0.268),rs113969341(0.995/-0.849),rs146849444(0.995/-1.01),rs143559431(0.863/1.14),rs140153307(0.84/2.2),rs6834251(0.811/-10),rs114617747(0.747/-21.7),rs55740922(0.745/-20.8)	4177383	4201283	23.9	-	OTOP1(0.0),TMEM128(0.0)	2
rs10424978	19	4837557	4.575e-05	1.11293	0.0262	C/A	0.434	0.392	0.997	(3856,423427,6839.94)?---+----?++?	5	rs10425559(0.993/-0.07),rs7254729(0.96/-5.2),rs4807000(0.89/-5.68),rs6510827(0.887/-6.93)	4830627	4837557	6.93	rs10425559(0.993/-0.07),rs7254729(0.96/-5.2),rs4807000(0.89/-5.68),rs6510827(0.887/-6.93)	4830627	4837557	6.93	/(0.993)rs10425559;Basal_cell_carcinoma(27539887)(3E-8)/(0.89)rs4807000;Vitiligo(27723757)(2E-14)	FEM1A(0.0),TICAM1(0.0),PLIN3(0.0)	3
rs11721112	3	160289284	4.585e-05	0.90357	0.0249	C/T	0.25	0.259	0.998	(5575,124104,9601.22)-++?+-+++++++	7	rs17826257(0.998/-26.5),rs4679892(0.998/-25),rs12639488(0.998/-29.9),rs73875290(0.998/-57),rs12152435(0.998/-60.6),rs12638633(0.998/-61.4),rs12630956(0.998/-81.9),rs10936203(0.997/-81.2),rs7644186(0.996/14.8),rs80020729(0.996/19.7),rs114457071(0.996/22.5),rs113197165(0.996/22.7),rs1920663(0.996/15.1),rs79232933(0.993/-47.8),rs11715900(0.976/25.2),rs11711627(0.973/30.5),rs4679901(0.97/23.9),rs4679…	160058284	160400284	342	rs12638633(0.998/-61.4),rs17826257(0.998/-26.5),rs12152435(0.998/-60.6),rs73875290(0.998/-57),rs4679892(0.998/-25),rs12639488(0.998/-29.9),rs12630956(0.998/-81.9),rs10936203(0.997/-81.2),rs80020729(0.996/19.7),rs1920663(0.996/15.1),rs114457071(0.996/22.5),rs7644186(0.996/14.8),rs113197165(0.996/22.7),rs79232933(0.993/-47.8),rs11715900(0.976/25.2),rs11711627(0.973/30.5),rs4679901(0.97/23.9),rs4679…	160058284	160399284	341	-	TRIM59-IFT80(-71.7),IFT80(-122.0),SMC4(-86.5),MIR15B(-116.8),MIR16-2(-116.7),TRIM59(-71.7),KPNA4(0.0),SCARNA7(-6.3),ARL14(55.7)	9
rs157825	16	77016526	4.592e-05	0.90466	0.0246	C/A	0.428	0.436	0.999	(4374,425095,7629.62)+-+-++-++?+++	7	rs283991(0.998/-0.019),rs157823(0.897/0.84)	77016507	77017366	0.859	rs283991(0.998/-0.019),rs157823(0.897/0.84)	77016507	77017366	0.859	-	-	0
rs1576009	10	6657775	4.605e-05	0.90023	0.0258	C/T	0.376	0.364	0.996	(4144,424291,7271.94)?+++-+-+-?+++	6	rs2148719(0.801/-0.959),rs6602064(0.386/8.53),rs7910919(0.381/9.73)	6656816	6667505	10.689	rs2148719(0.801/-0.959)	6656816	6657775	0.959	-	PRKCQ(0.0),PRKCQ-AS1(0.0),LOC101928150(0.0),MIR4454(0.0)	4
rs11109603	12	99176840	4.635e-05	0.91065	0.023	A/C	0.322	0.343	1	(5502,430973,9522.41)---+?------+-	7	rs11109602(0.977/-1.19),rs4762213(0.965/1.53),rs6538885(0.922/1.5),rs10860368(0.915/4.58),rs7300980(0.911/7.69),rs11109608(0.909/8.07),rs11109607(0.908/8.01),rs11109613(0.87/24.4),rs4762512(0.865/12.9),rs73149056(0.862/11.6),rs7315399(0.861/12.4),rs10492277(0.857/20.2),rs936208(0.848/28.9),rs11614382(0.834/16.9),rs10492276(0.791/20.2),rs7311005(0.785/27.8),rs11109615(0.721/34),rs73149060(0.22/39.…	99175650	99216040	40.39	rs11109602(0.977/-1.19),rs4762213(0.965/1.53),rs6538885(0.922/1.5),rs10860368(0.915/4.58),rs7300980(0.911/7.69),rs11109608(0.909/8.07),rs11109607(0.908/8.01),rs11109613(0.87/24.4),rs4762512(0.865/12.9),rs73149056(0.862/11.6),rs7315399(0.861/12.4),rs10492277(0.857/20.2),rs936208(0.848/28.9),rs11614382(0.834/16.9),rs10492276(0.791/20.2),rs7311005(0.785/27.8),rs11109615(0.721/34)	99175650	99210840	35.19	-	APAF1(0.0),ANKS1B(0.0)	2
rs6707616	2	34338541	4.639e-05	0.8996	0.026	C/A	0.63	0.663	0.998	(4144,424291,7271.94)?++++++++?---	6	rs6760653(0.93/-1.32),rs799019(0.775/25.4)	34337221	34363941	26.72	rs6760653(0.93/-1.32),rs799019(0.775/25.4)	34337221	34363941	26.72	-	LINC01317(0.0),LINC01318(0.0)	2
rs11800756	1	104637412	4.649e-05	1.18258	0.0412	T/C	0.0693	0.0788	0.999	(5708,432028,9867.10)+++-+-++-++++	8	rs10494008(0.997/12.7),rs10157087(0.965/60.3),rs12407548(0.962/94.4),rs59215482(0.921/-44.7),rs4847159(0.78/103),rs56130439(0.776/111),rs72991333(0.776/107),rs61103369(0.776/111),rs76699264(0.776/102),rs17021211(0.776/110),rs74103939(0.775/117),rs12410233(0.775/119),rs1928308(0.775/109),rs10159081(0.775/118),rs17014753(0.774/130),rs1887910(0.599/131),rs17018351(0.17/-4.56),rs74647897(0.169/-9.49)…	104306412	104768412	462	rs10494008(0.997/12.7),rs10157087(0.965/60.3),rs12407548(0.962/94.4),rs59215482(0.921/-44.7),rs4847159(0.78/103),rs76699264(0.776/102),rs17021211(0.776/110),rs72991333(0.776/107),rs56130439(0.776/111),rs61103369(0.776/111),rs10159081(0.775/118),rs12410233(0.775/119),rs1928308(0.775/109),rs74103939(0.775/117),rs17014753(0.774/130)	104592712	104767412	174.7	-	LOC100129138(0.0)	1
rs139860452	8	83342215	4.665e-05	1.45354	0.0919	T/C	0.0205	0.0162	0.983	(3817,115206,6668.58)+++?++-?-?-?+	5	-	83342215	83342215	0	-	83342215	83342215	0	-	-	0
rs78277964	9	83156381	4.674e-05	1.12446	0.0288	A/G	0.234	0.228	0.999	(4374,425095,7629.62)-+++-++++?++-	7	rs2067736(0.961/-32.4)	83123981	83156381	32.4	rs2067736(0.961/-32.4)	83123981	83156381	32.4	-	-	0
rs13418905	2	25341001	4.684e-05	1.10971	0.0256	G/A	0.771	0.735	0.999	(5478,431224,9509.42)?--+-+-------	7	rs1992153(0.988/-2.95),rs4665284(0.979/-1.34),rs11125923(0.978/-4.72),rs958717(0.976/-15.6),rs12233134(0.975/-12),rs12233169(0.975/-11.7),rs12988548(0.97/-17.9),rs12233132(0.843/-12.3),rs2083115(0.715/6.39),rs2099598(0.71/6.04),rs2014182(0.702/6.91),rs2276597(0.702/3.46),rs57794904(0.701/5.57),rs2083116(0.7/6.47),rs13036110(0.689/9.02),rs7596747(0.688/9.32),rs13003881(0.687/11.1),rs12473543(0.657…	25304601	25427001	122.4	rs1992153(0.988/-2.95),rs4665284(0.979/-1.34),rs11125923(0.978/-4.72),rs958717(0.976/-15.6),rs12233134(0.975/-12),rs12233169(0.975/-11.7),rs12988548(0.97/-17.9),rs12233132(0.843/-12.3),rs2083115(0.715/6.39),rs2099598(0.71/6.04),rs2014182(0.702/6.91),rs2276597(0.702/3.46),rs57794904(0.701/5.57),rs2083116(0.7/6.47),rs13036110(0.689/9.02),rs7596747(0.688/9.32),rs13003881(0.687/11.1),rs13404336(0.657…	25323101	25387201	64.1	-	EFR3B(0.0),POMC(0.0),LINC01381(36.2)	3
rs149566293	9	8798478	4.715e-05	1.50501	0.1005	T/C	0.016	0.0191	0.995	(4178,424038,7298.94)+++-+++--?+?+	6	-	8798478	8798478	0	-	8798478	8798478	0	-	PTPRD(0.0)	1
rs62100236	18	54755490	4.803e-05	0.89369	0.0277	G/A	0.705	0.724	0.993	(4144,424291,7271.94)?-+++++++?-++	6	rs62100233(0.77/-20.1),rs7506035(0.73/-19.7),rs11661224(0.729/-20),rs747699(0.69/-12.8),rs732982(0.658/-28)	54727490	54755490	28	rs62100233(0.77/-20.1),rs7506035(0.73/-19.7),rs11661224(0.729/-20),rs747699(0.69/-12.8),rs732982(0.658/-28)	54727490	54755490	28	-	WDR7(-8.5),LINC-ROR(0.0)	2
rs12184382	10	14645790	4.873e-05	0.82053	0.0487	A/G	0.0529	0.0507	0.996	(5708,432028,9867.10)--------+---+	8	rs11259222(0.991/7.46),rs943185(0.986/8.64),rs17155611(0.894/21.6),rs10906721(0.873/30.3),rs10906722(0.871/30.3),rs10508479(0.864/33.4),rs10400206(0.857/47.9),rs3740118(0.856/50.2)	14645790	14695990	50.2	rs11259222(0.991/7.46),rs943185(0.986/8.64),rs17155611(0.894/21.6),rs10906721(0.873/30.3),rs10906722(0.871/30.3),rs10508479(0.864/33.4),rs10400206(0.857/47.9),rs3740118(0.856/50.2)	14645790	14695990	50.2	-	FAM107B(0.0)	1
rs6656897	1	101753380	4.906e-05	1.10362	0.0243	T/C	0.251	0.262	0.999	(5708,432028,9867.10)+++-+++-+++-+	8	rs12404929(0.904/0.748),rs17124020(0.87/-8.56),rs4908119(0.695/8.97),rs11166584(0.407/19.7)	101744820	101773080	28.26	rs12404929(0.904/0.748),rs17124020(0.87/-8.56),rs4908119(0.695/8.97)	101744820	101762350	17.53	-	LOC101928370(-1.3),S1PR1(0.0),LINC01307(0.0)	3
rs117332844	19	31901174	4.912e-05	0.67787	0.0958	T/C	0.983	0.978	0.992	(4858,428813,8533.83)?-------?--??	5	rs117826101(0.397/-67.3)	31833874	31901174	67.3	-	31901174	31901174	0	-	-	0
rs148627104	18	27887498	4.937e-05	1.31062	0.0666	G/A	0.0303	0.0272	0.997	(5379,358779,9212.04)-+---?+-+-+--	7	-	27887498	27887498	0	-	27887498	27887498	0	-	MIR302F(0.0)	1
rs35860234	13	43070206	4.995e-05	1.09922	0.0233	G/T	0.285	0.303	0.999	(5708,432028,9867.10)+--+--+---++-	8	rs36040075(0.987/4.02),rs10507510(0.987/2.95)	43070206	43074226	4.02	rs36040075(0.987/4.02),rs10507510(0.987/2.95)	43070206	43074226	4.02	-	LINC02341(0.0)	1
rs7585327	2	233440952	4.996e-05	0.8953	0.0273	T/A	0.359	0.355	0.994	(3890,423174,6866.94)++++++-++?+??	5	rs2077975(0.421/-15.1),rs2697780(0.421/-14.1),rs2573216(0.421/-13.9),rs1071997(0.421/-15.4),rs1656402(0.421/-14.4),rs3021411(0.421/-15.7),rs3111399(0.421/-11.1),rs2077930(0.421/-15.1),rs1729253(0.421/-12.2),rs2077929(0.421/-15.2),rs1729252(0.42/-12.4),rs1656399(0.42/-13.1),rs1550097(0.42/-12.7),rs1656401(0.42/-14.4),rs1190438(0.42/-17.7),rs1656395(0.42/-11.7),rs1190439(0.42/-18.6),rs3108615(0.42/…	233389352	233440952	51.6	-	233440952	233440952	0	-	CHRND(0.0),CHRNG(0.0),TIGD1(0.0),MIR5001(0.0),EIF4E2(0.0),EFHD1(0.0)	6
rs12327023	18	5173534	5.01e-05	1.51119	0.1018	A/G	0.021	0.0116	0.998	(3643,349734,6299.19)-++-??+++?-?+	4	rs12327048(0.998/-0.148),rs113965587(0.995/-1.4),rs78223468(0.988/-9.96),rs74396457(0.982/-12.6),rs8088402(0.954/3.4),rs113721596(0.953/2.67),rs139447844(0.921/1.66),rs188016322(0.92/1.08),rs117872027(0.92/2.76),rs117523540(0.915/-12.4),rs188676625(0.911/-6.05),rs117515078(0.901/5.52),rs188796867(0.885/-13.6)	5159934	5179054	19.12	rs12327048(0.998/-0.148),rs113965587(0.995/-1.4),rs78223468(0.988/-9.96),rs74396457(0.982/-12.6),rs8088402(0.954/3.4),rs113721596(0.953/2.67),rs139447844(0.921/1.66),rs117872027(0.92/2.76),rs188016322(0.92/1.08),rs117523540(0.915/-12.4),rs188676625(0.911/-6.05),rs117515078(0.901/5.52),rs188796867(0.885/-13.6)	5159934	5179054	19.12	-	AKAIN1(0.0)	1
rs115475997	5	3152993	5.016e-05	1.30317	0.0653	C/G	0.027	0.0232	0.992	(5708,432028,9867.10)+-+-+++--++-+	8	rs78531955(0.81/-22.8),rs146887430(0.667/0.038)	3130193	3153031	22.838	rs78531955(0.81/-22.8),rs146887430(0.667/0.038)	3130193	3153031	22.838	-	LINC01377(0.0)	1
rs146199126	16	30550049	5.03e-05	0.65214	0.1054	A/G	0.985	0.987	0.975	(4532,48130,7825.80)?--?-?--+-+??	3	rs150310471(0.713/48.8),rs150704991(0.691/123),rs188466719(0.487/425)	30550049	30975049	425	rs150310471(0.713/48.8),rs150704991(0.691/123)	30550049	30673049	123	-	ITGAL(0.0),MIR4518(0.0),ZNF768(0.0),ZNF747(0.0),ZNF764(0.0),ZNF688(0.0),ZNF785(0.0),ZNF689(13.8),PRR14(62.0),FBRS(70.8),LOC730183(109.0),SRCAP(110.4),SNORA30(121.8)	13
rs60446385	7	140939915	5.032e-05	1.10783	0.0253	G/A	0.366	0.377	0.999	(4374,425095,7629.62)---------?---	7	rs2041533(0.997/-1.99),rs17488258(0.988/-8.52),rs73167472(0.971/-14.2),rs58492534(0.97/-15),rs17566000(0.953/-19.5),rs17566251(0.943/-13.2),rs6959844(0.943/-12.6),rs73167494(0.789/26.9),rs216999(0.704/37),rs7789917(0.194/-26.2)	140913715	140976915	63.2	rs2041533(0.997/-1.99),rs17488258(0.988/-8.52),rs73167472(0.971/-14.2),rs58492534(0.97/-15),rs17566000(0.953/-19.5),rs6959844(0.943/-12.6),rs17566251(0.943/-13.2),rs73167494(0.789/26.9),rs216999(0.704/37)	140920415	140976915	56.5	-	TMEM178B(0.0)	1
rs78624374	16	3551236	5.055e-05	0.80517	0.0535	G/A	0.946	0.948	0.986	(4994,429303,8746.74)?++--+++-+-??	5	rs8053674(0.538/120),rs72778128(0.365/-8.7)	3542536	3671236	128.7	-	3551236	3551236	0	-	NAA60(0.0),MIR6126(0.0),C16orf90(0.0),CLUAP1(0.0),NLRC3(0.0)	5
rs10877607	12	61651943	5.065e-05	1.17128	0.039	G/C	0.115	0.0929	0.999	(4374,425095,7629.62)---------?-+-	7	rs61944177(0.993/-2.57),rs61944176(0.993/-3.63),rs59885102(0.991/6.92),rs61944178(0.979/-2.38),rs61944179(0.979/-0.754),rs61944180(0.978/1.57),rs61944174(0.978/-7.68),rs61944181(0.978/1.98),rs61944172(0.978/-9.01),rs61944173(0.978/-8.7),rs79303052(0.978/-1.66),rs75985661(0.977/-9.4),rs12321066(0.974/-23.8),rs78824347(0.973/-18.9),rs61944167(0.973/-20.4),rs61944209(0.973/11.6),rs12304931(0.973/-26…	61583943	61737243	153.3	rs61944177(0.993/-2.57),rs61944176(0.993/-3.63),rs59885102(0.991/6.92),rs61944179(0.979/-0.754),rs61944178(0.979/-2.38),rs79303052(0.978/-1.66),rs61944181(0.978/1.98),rs61944180(0.978/1.57),rs61944172(0.978/-9.01),rs61944173(0.978/-8.7),rs61944174(0.978/-7.68),rs75985661(0.977/-9.4),rs12321066(0.974/-23.8),rs61944171(0.973/-9.82),rs61944209(0.973/11.6),rs78824347(0.973/-18.9),rs61944167(0.973/-20…	61624743	61737243	112.5	-	-	0
rs9463681	6	13339679	5.15e-05	1.30252	0.0653	G/A	0.0277	0.0214	0.998	(5708,432028,9867.10)----+-+++----	8	rs6919374(0.991/9.6),rs59443450(0.991/6.28),rs6904599(0.991/9.66),rs77361454(0.991/6.65),rs73364911(0.991/6.51),rs6905929(0.991/10.6),rs76780652(0.99/7.91),rs7765412(0.985/7.23),rs11964666(0.975/11.4),rs11967249(0.97/11.4),rs577374(0.964/-0.677),rs75924354(0.937/1.38),rs74729927(0.934/2.21),rs76486945(0.85/-8.48),rs75860420(0.848/-10.6),rs141894206(0.837/-10.9),rs78078192(0.837/-19.2),rs79674490(…	13319079	13351079	32	rs73364911(0.991/6.51),rs59443450(0.991/6.28),rs6905929(0.991/10.6),rs77361454(0.991/6.65),rs6919374(0.991/9.6),rs6904599(0.991/9.66),rs76780652(0.99/7.91),rs7765412(0.985/7.23),rs11964666(0.975/11.4),rs11967249(0.97/11.4),rs577374(0.964/-0.677),rs75924354(0.937/1.38),rs74729927(0.934/2.21),rs76486945(0.85/-8.48),rs75860420(0.848/-10.6),rs78078192(0.837/-19.2),rs141894206(0.837/-10.9),rs79674490(…	13319079	13351079	32	-	PHACTR1(-1.6),TBC1D7-LOC100130357(0.0),LOC100130357(-6.0),TBC1D7(0.0),GFOD1(0.0)	5
rs62232645	22	47139357	5.182e-05	0.88356	0.0306	G/A	0.857	0.869	0.998	(5478,431224,9509.42)?+++-+++-+--+	7	rs62232646(0.972/0.004),rs62232644(0.971/-0.076),rs17761944(0.969/1.13),rs62232654(0.969/1.01),rs76858950(0.969/1.41),rs62232642(0.969/-1.06),rs17761932(0.969/-0.129),rs62232643(0.969/-1.02),rs62232653(0.969/0.803),rs62232652(0.969/0.77),rs77174283(0.969/1.05),rs17834592(0.969/-1.24),rs8141464(0.968/-0.613),rs17761888(0.968/-1.61),rs8137299(0.968/-0.671),rs62232635(0.968/-2.48),rs62232640(0.968/-…	47134407	47141857	7.45	rs62232646(0.972/0.004),rs62232644(0.971/-0.076),rs76858950(0.969/1.41),rs17761932(0.969/-0.129),rs62232642(0.969/-1.06),rs62232643(0.969/-1.02),rs62232653(0.969/0.803),rs62232652(0.969/0.77),rs17761944(0.969/1.13),rs77174283(0.969/1.05),rs17834592(0.969/-1.24),rs62232654(0.969/1.01),rs8142685(0.968/-0.483),rs8141464(0.968/-0.613),rs8141778(0.968/-0.354),rs17761888(0.968/-1.61),rs8137299(0.968/-0…	47136367	47141857	5.49	-	CERK(0.0),TBC1D22A(0.0)	2
rs11716801	3	45321077	5.223e-05	1.33803	0.072	C/T	0.0246	0.0286	1	(5379,358779,9212.04)+----?--+-++-	7	rs6763172(1/3.12),rs77413770(0.999/-5.19),rs75889214(0.999/-4.76),rs76964160(0.999/-1.38),rs6765803(0.997/3.36),rs113818378(0.996/2.53),rs77948485(0.992/-6.55),rs76018986(0.988/24.3),rs118100577(0.986/16.8),rs74443334(0.985/24.7),rs11717872(0.981/40.1),rs11716606(0.98/38.6),rs6782202(0.98/43.7),rs6807061(0.98/43.7),rs11720250(0.98/42.3),rs11710321(0.97/48.6),rs73829995(0.965/28.6),rs77938496(0.96…	45258677	45709077	450.4	rs6763172(1/3.12),rs76964160(0.999/-1.38),rs75889214(0.999/-4.76),rs77413770(0.999/-5.19),rs6765803(0.997/3.36),rs113818378(0.996/2.53),rs77948485(0.992/-6.55),rs76018986(0.988/24.3),rs118100577(0.986/16.8),rs74443334(0.985/24.7),rs11717872(0.981/40.1),rs11720250(0.98/42.3),rs6807061(0.98/43.7),rs11716606(0.98/38.6),rs6782202(0.98/43.7),rs11710321(0.97/48.6),rs73829995(0.965/28.6),rs77938496(0.96…	45258677	45384077	125.4	-	TMEM158(-3.3),LARS2(59.0)	2
rs36069160	4	983014	5.223e-05	1.39794	0.0828	C/G	0.019	0.0145	0.999	(4945,356816,8502.87)+-++??+?-+++-	6	rs113463957(0.818/-17.7)	965314	983014	17.7	rs113463957(0.818/-17.7)	965314	983014	17.7	-	GAK(-6.8),TMEM175(0.0),DGKQ(0.0),SLC26A1(0.0),IDUA(0.0),FGFRL1(0.0)	6
rs150194505	18	70685	5.27e-05	0.69796	0.0889	C/G	0.977	0.977	0.991	(4459,354999,7746.99)?--+??--+--??	3	rs146603574(0.683/103)	70685	173685	103	rs146603574(0.683/103)	70685	173685	103	-	TUBB8P12(0.0),ROCK1P1(0.0),MIR8078(0.0),USP14(37.8),THOC1(93.8)	5
rs60555264	6	24699652	5.27e-05	0.83335	0.0451	C/A	0.941	0.931	0.997	(5478,431224,9509.42)?-+++-++++-++	7	rs114877727(0.31/60.8),rs115506674(0.309/59.9),rs114128981(0.309/57.2),rs192343241(0.308/64.8),rs115607059(0.308/57.2),rs200776997(0.247/-204),rs116397292(0.244/129)	24495652	24828652	333	-	24699652	24699652	0	-	TDP2(0.0),ACOT13(0.0),C6orf62(0.0)	3
rs12613850	2	173583334	5.31e-05	0.73683	0.0756	A/G	0.977	0.968	0.996	(4994,429303,8746.74)?--+---++--??	5	-	173583334	173583334	0	-	173583334	173583334	0	-	RAPGEF4-AS1(0.0),RAPGEF4(0.0)	2
rs907378	15	77873193	5.399e-05	0.91585	0.0218	A/G	0.374	0.366	0.999	(5708,432028,9867.10)+--+--++--+--	8	rs907379(1/-0.229),rs907380(0.999/-0.284),rs907381(0.998/-1.15),rs2682914(0.998/-0.875),rs868299(0.997/0.356),rs939486(0.997/0.219),rs2667772(0.996/0.711),rs2667770(0.996/1.04),rs2682913(0.995/1.16),rs868297(0.995/0.576),rs2682912(0.994/2.08),rs2667768(0.994/1.92),rs2682911(0.993/2.4),rs2667766(0.988/3.44),rs2667769(0.982/1.68),rs2682909(0.97/7.73),rs2682908(0.967/10.6),rs2667763(0.966/8.7),rs867…	77867983	77907793	39.81	rs907379(1/-0.229),rs907380(0.999/-0.284),rs2682914(0.998/-0.875),rs907381(0.998/-1.15),rs868299(0.997/0.356),rs939486(0.997/0.219),rs2667770(0.996/1.04),rs2667772(0.996/0.711),rs2682913(0.995/1.16),rs868297(0.995/0.576),rs2682912(0.994/2.08),rs2667768(0.994/1.92),rs2682911(0.993/2.4),rs2667766(0.988/3.44),rs2667769(0.982/1.68),rs2682909(0.97/7.73),rs2682908(0.967/10.6),rs867908(0.966/8.73),rs268…	77867983	77895093	27.11	-	LOC101929457(0.0),LINGO1(0.0),LINGO1-AS1(10.9)	3
rs9818040	3	155957563	5.427e-05	0.88719	0.0296	A/T	0.228	0.231	0.999	(4144,424291,7271.94)?--------?---	6	rs6775600(1/0.17),rs2173492(0.996/0.731),rs1118418(0.984/-26.4),rs1499052(0.984/-34.3),rs1499054(0.984/-24.7),rs4488791(0.983/-31.7),rs6441047(0.961/-52.6),rs4679763(0.932/-59.9),rs6441045(0.931/-58.7),rs4258915(0.922/-65.1),rs9289962(0.922/-70.1),rs7627105(0.892/6.9),rs4679765(0.868/-53.6),rs4680238(0.84/-84.3),rs4234309(0.767/-77.8),rs9862554(0.62/-108),rs1352404(0.591/-150),rs9869649(0.577/-10…	155805563	155964463	158.9	rs6775600(1/0.17),rs2173492(0.996/0.731),rs1118418(0.984/-26.4),rs1499054(0.984/-24.7),rs1499052(0.984/-34.3),rs4488791(0.983/-31.7),rs6441047(0.961/-52.6),rs4679763(0.932/-59.9),rs6441045(0.931/-58.7),rs9289962(0.922/-70.1),rs4258915(0.922/-65.1),rs7627105(0.892/6.9),rs4679765(0.868/-53.6),rs4680238(0.84/-84.3),rs4234309(0.767/-77.8),rs9862554(0.62/-108)	155849563	155964463	114.9	-	KCNAB1(0.0),KCNAB1-AS2(0.0)	2
rs2284569	21	35216760	5.433e-05	1.16824	0.0385	C/G	0.0832	0.0792	0.997	(5708,432028,9867.10)++++++---++++	8	rs2268251(0.863/2.12),rs4817596(0.86/1.76),rs4816466(0.857/1.82),rs2268253(0.852/2.36)	35216760	35219120	2.36	rs2268251(0.863/2.12),rs4817596(0.86/1.76),rs4816466(0.857/1.82),rs2268253(0.852/2.36)	35216760	35219120	2.36	-	ITSN1(0.0)	1
rs11665151	18	60276607	5.444e-05	1.11416	0.0268	C/T	0.616	0.598	0.993	(3856,423427,6839.94)?--------?-+?	5	rs12454777(0.392/-1.82)	60274787	60276607	1.82	-	60276607	60276607	0	-	ZCCHC2(0.0)	1
rs12360332	10	73152849	5.498e-05	1.19854	0.0449	T/C	0.0931	0.0658	0.971	(3953,116307,6931.74)+++?+++++?-+?	8	rs7086538(0.153/48),rs7919846(0.144/11.1)	73152849	73200849	48	-	73152849	73152849	0	-	SLC29A3(0.0),CDH23(0.0)	2
rs1978421	5	159883217	5.531e-05	0.90574	0.0245	T/C	0.404	0.398	1	(4374,425095,7629.62)---++----?-+-	7	rs2431697(0.943/-3.24)	159879977	159883217	3.24	rs2431697(0.943/-3.24)	159879977	159883217	3.24	/(0.943)rs2431697;Systemic_lupus_...(26502338)(8E-28);Systemic_lupus_...(28714469)(4E-14);Systemic_lupus_...(28714469)(1E-12)	SLU7(0.0),PTTG1(0.0),MIR3142HG(0.0),MIR3142(0.0),MIR146A(0.0)	5
rs117068923	6	124362248	5.57e-05	0.76384	0.0668	A/T	0.958	0.979	0.993	(3948,423234,6941.26)?----+-+-?-?-	5	rs142190223(0.939/14.2),rs111988274(0.925/27.4),rs802240(0.124/169)	124362248	124531248	169	rs142190223(0.939/14.2),rs111988274(0.925/27.4)	124362248	124389648	27.4	-	NKAIN2(0.0)	1
rs55809196	3	112182995	5.573e-05	1.19101	0.0434	A/G	0.0683	0.0655	0.993	(5512,430971,9536.42)-+++++++-++?-	7	rs147565442(0.637/112),rs62262457(0.636/104),rs62262458(0.636/108),rs62264580(0.622/152),rs76159815(0.482/45.4),rs75855160(0.228/33.4)	112182995	112334995	152	rs147565442(0.637/112),rs62262458(0.636/108),rs62262457(0.636/104),rs62264580(0.622/152)	112182995	112334995	152	-	BTLA(0.0),ATG3(18.4),SLC35A5(47.2),LINC01279(82.6),CCDC80(90.2)	5
rs147229087	21	23817928	5.589e-05	0.72658	0.0793	A/C	0.974	0.981	0.998	(4519,354955,7814.51)?---??-?+--?+	4	-	23817928	23817928	0	-	23817928	23817928	0	-	-	0
rs2075187	2	103120311	5.613e-05	1.09933	0.0235	G/A	0.282	0.278	1	(5708,432028,9867.10)----------+--	8	rs4851015(1/0.045),rs1523201(0.999/-13.2),rs7566063(0.999/-7.75),rs2072508(0.999/-1.97),rs6543155(0.999/-5.42),rs7591878(0.999/-7.65),rs6543154(0.999/-5.98),rs2310304(0.999/-15.2),rs2075193(0.999/-2.28),rs11123934(0.999/-4.74),rs6543150(0.999/-6.33),rs7591872(0.999/-7.67),rs1403548(0.999/-9.94),rs10175045(0.997/-17.1),rs4851016(0.997/0.089),rs10172588(0.997/-17),rs2075188(0.997/-0.079),rs12987295…	103098211	103120889	22.678	rs4851015(1/0.045),rs7566063(0.999/-7.75),rs7591878(0.999/-7.65),rs1403548(0.999/-9.94),rs6543154(0.999/-5.98),rs2075193(0.999/-2.28),rs11123934(0.999/-4.74),rs2072508(0.999/-1.97),rs2310304(0.999/-15.2),rs1523201(0.999/-13.2),rs7591872(0.999/-7.67),rs6543150(0.999/-6.33),rs6543155(0.999/-5.42),rs2075188(0.997/-0.079),rs10172588(0.997/-17),rs4851016(0.997/0.089),rs10175045(0.997/-17.1),rs7568122(…	103098211	103120889	22.678	/(0.997)rs4851016;Blood_protein_levels(28240269)(2E-11)	IL18RAP(-1.3),MIR4772(-21.5),SLC9A4(0.0)	3
rs1681581	14	23118663	5.64e-05	0.88294	0.0309	G/A	0.14	0.171	0.999	(5708,432028,9867.10)+-+++++--++++	8	rs1242939(0.968/1.87),rs1242938(0.968/1.81),rs1242937(0.968/1.64),rs1242940(0.968/1.97),rs12887956(0.687/13.4),rs75381399(0.197/59.8),rs117737960(0.196/-15.4)	23103263	23178463	75.2	rs1242938(0.968/1.81),rs1242939(0.968/1.87),rs1242940(0.968/1.97),rs1242937(0.968/1.64),rs12887956(0.687/13.4)	23118663	23132063	13.4	-	ABHD4(0.0),OR6J1(0.0)	2
rs11759745	6	22115130	5.643e-05	0.91183	0.0229	A/C	0.648	0.629	0.997	(5478,431224,9509.42)?-----+-----+	8	rs9283873(0.927/1.02),rs7760772(0.79/4.69),rs6915330(0.708/21),rs9460707(0.705/22.5),rs6900792(0.698/21.8),rs9466269(0.695/21.3),rs2179071(0.673/-0.805),rs9393228(0.655/-3.09),rs7747035(0.602/19.8),rs7768871(0.57/-5.94),rs4712656(0.519/21.1),rs6915322(0.517/21)	22109190	22137630	28.44	rs9283873(0.927/1.02),rs7760772(0.79/4.69),rs6915330(0.708/21),rs9460707(0.705/22.5),rs6900792(0.698/21.8),rs9466269(0.695/21.3),rs2179071(0.673/-0.805),rs9393228(0.655/-3.09),rs7747035(0.602/19.8)	22112040	22137630	25.59	/(0.519)rs4712656;Sporadic_neuroblastoma(28545128)(8E-16)	CASC15(0.0),NBAT1(0.0)	2
rs114341988	3	24725138	5.673e-05	1.34959	0.0745	C/A	0.0259	0.0149	0.999	(5173,357724,8867.35)+--+??++----+	6	rs115861210(0.979/-3.52),rs11922053(0.972/4.47),rs78982012(0.94/5)	24721618	24730138	8.52	rs115861210(0.979/-3.52),rs11922053(0.972/4.47),rs78982012(0.94/5)	24721618	24730138	8.52	-	-	0
rs147378131	1	120064527	5.696e-05	1.31246	0.0675	G/C	0.0281	0.0167	0.995	(5512,430971,9536.42)-+-+-------?-	7	rs114650940(0.927/13)	120064527	120077527	13	rs114650940(0.927/13)	120064527	120077527	13	-	HSD3B1(0.0),HSD3BP4(0.0)	2
rs2465041	6	51105777	5.721e-05	1.13281	0.031	C/A	0.8	0.783	0.998	(4144,424291,7271.94)?-----+--?---	6	rs2465042(1/0.396),rs7766673(0.995/-2.59),rs2465045(0.98/14.7),rs2505274(0.98/11.7),rs2397040(0.979/18.4),rs7755601(0.979/11.6),rs1984814(0.979/13.6),rs2465012(0.975/4.17),rs10948608(0.972/26.5),rs2465011(0.92/4.3),rs72904147(0.431/19.4),rs72904159(0.427/24.6)	51103187	51132277	29.09	rs2465042(1/0.396),rs7766673(0.995/-2.59),rs2465045(0.98/14.7),rs2505274(0.98/11.7),rs2397040(0.979/18.4),rs1984814(0.979/13.6),rs7755601(0.979/11.6),rs2465012(0.975/4.17),rs10948608(0.972/26.5),rs2465011(0.92/4.3)	51103187	51132277	29.09	-	-	0
rs11728643	4	133458109	5.741e-05	1.11216	0.0264	T/A	0.452	0.407	0.999	(3835,395658,6304.57)--?--+-----+-	7	rs13147558(1/0.13),rs10031228(0.998/-5.24),rs11737355(0.996/-4.88),rs4864116(0.995/-8.28),rs6824870(0.995/2.34),rs1499341(0.995/1.47),rs4864115(0.992/-10.1),rs2900847(0.992/-11.3),rs7692738(0.991/-9.61),rs1603933(0.991/-11.5),rs1603931(0.991/-10.7),rs7686342(0.991/-10.4),rs1499343(0.991/3.45),rs1603932(0.991/-10.7),rs1603930(0.991/-10.4),rs28858480(0.991/-11.1),rs7678895(0.988/-13.7),rs7672258(0.…	133435309	133485709	50.4	rs13147558(1/0.13),rs10031228(0.998/-5.24),rs11737355(0.996/-4.88),rs1499341(0.995/1.47),rs4864116(0.995/-8.28),rs6824870(0.995/2.34),rs4864115(0.992/-10.1),rs2900847(0.992/-11.3),rs1499343(0.991/3.45),rs28858480(0.991/-11.1),rs7686342(0.991/-10.4),rs1603932(0.991/-10.7),rs7692738(0.991/-9.61),rs1603931(0.991/-10.7),rs1603933(0.991/-11.5),rs1603930(0.991/-10.4),rs7678895(0.988/-13.7),rs7672258(0.…	133435309	133485709	50.4	-	LINC01256(4.1)	1
rs78817177	11	126564328	5.768e-05	0.64391	0.1095	G/A	0.984	0.988	1	(3536,352284,6396.58)??++?????+?+?	4	rs77791867(0.931/18.6),rs7123354(0.924/9.82),rs4084258(0.915/16.8),rs73569581(0.909/10.2),rs59964105(0.909/12),rs7940455(0.907/14.2),rs74701724(0.904/19.1),rs112688666(0.897/17.9),rs7128026(0.895/11.1),rs58504377(0.887/20.7)	126564328	126585028	20.7	rs77791867(0.931/18.6),rs7123354(0.924/9.82),rs4084258(0.915/16.8),rs73569581(0.909/10.2),rs59964105(0.909/12),rs7940455(0.907/14.2),rs74701724(0.904/19.1),rs112688666(0.897/17.9),rs7128026(0.895/11.1),rs58504377(0.887/20.7)	126564328	126585028	20.7	-	KIRREL3(0.0),LOC101929427(0.0)	2
rs1959528	14	51369181	5.798e-05	0.71777	0.0825	G/T	0.977	0.98	0.997	(4144,424291,7271.94)?++++++-+?+++	6	rs74993224(0.963/0.766),rs17562484(0.962/0.589),rs17123173(0.952/18.5),rs79809617(0.911/21.8),rs17123180(0.904/19.6),rs75747514(0.901/22.4),rs116862303(0.897/25.1),rs79686244(0.895/25.4),rs17123216(0.874/36.2),rs78969210(0.841/41.1),rs150160942(0.776/-9.27),rs78422292(0.766/-10.2)	51358981	51410281	51.3	rs74993224(0.963/0.766),rs17562484(0.962/0.589),rs17123173(0.952/18.5),rs79809617(0.911/21.8),rs17123180(0.904/19.6),rs75747514(0.901/22.4),rs116862303(0.897/25.1),rs79686244(0.895/25.4),rs17123216(0.874/36.2),rs78969210(0.841/41.1),rs150160942(0.776/-9.27),rs78422292(0.766/-10.2)	51358981	51410281	51.3	-	ABHD12B(0.0),PYGL(0.0),TRIM9(22.8)	3
rs1123363	17	40232214	5.842e-05	1.26238	0.058	A/G	0.0361	0.0506	0.995	(5708,432028,9867.10)-++++++++-++-	8	rs73309800(0.97/-8.52),rs58394379(0.964/-12),rs58590958(0.863/-14.2),rs112808325(0.855/-15.3)	40216914	40232214	15.3	rs73309800(0.97/-8.52),rs58394379(0.964/-12),rs58590958(0.863/-14.2),rs112808325(0.855/-15.3)	40216914	40232214	15.3	-	DNAJC7(-12.5),NKIRAS2(-4.6),ZNF385C(0.0),C17orf113(0.0),DHX58(0.0),KAT2A(0.0),HSPB9(0.0),RAB5C(0.0)	8
rs61027465	15	32439006	5.883e-05	0.85095	0.0402	G/A	0.882	0.887	0.978	(4144,424291,7271.94)?+++-++++?-++	6	rs6494249(0.978/-1.4),rs8038422(0.976/-1.48)	32437526	32439006	1.48	rs6494249(0.978/-1.4),rs8038422(0.976/-1.48)	32437526	32439006	1.48	-	CHRNA7(0.0)	1
rs60621931	7	20608981	5.909e-05	1.13474	0.0315	A/C	0.182	0.168	1	(4374,425095,7629.62)+-++-++++?++-	7	rs7781920(0.998/1.01),rs7791379(0.998/-0.73),rs16872575(0.992/5.91),rs17143072(0.992/3.95),rs17143082(0.992/4.81),rs17143093(0.991/7.15),rs17143075(0.991/4.68),rs17143104(0.988/9.23),rs73684558(0.982/18.3),rs17143138(0.98/22.1),rs2067753(0.98/21.9),rs73684557(0.97/18.3),rs113099630(0.9/-0.24),rs4721922(0.71/26.3)	20608251	20635281	27.03	rs7791379(0.998/-0.73),rs7781920(0.998/1.01),rs16872575(0.992/5.91),rs17143082(0.992/4.81),rs17143072(0.992/3.95),rs17143075(0.991/4.68),rs17143093(0.991/7.15),rs17143104(0.988/9.23),rs73684558(0.982/18.3),rs2067753(0.98/21.9),rs17143138(0.98/22.1),rs73684557(0.97/18.3),rs113099630(0.9/-0.24),rs4721922(0.71/26.3)	20608251	20635281	27.03	-	ABCB5(0.0)	1
rs2594859	5	173268680	5.956e-05	0.90393	0.0252	A/G	0.555	0.579	0.998	(4144,424291,7271.94)?--+-----?+-+	6	rs17750318(0.982/-7.1),rs35435816(0.124/7.54),rs11743848(0.124/4.82)	173261580	173276220	14.64	rs17750318(0.982/-7.1)	173261580	173268680	7.1	-	LINC01485(-0.7),CPEB4(0.0)	2
rs5999551	22	35209136	6.009e-05	1.08893	0.0212	C/T	0.435	0.418	1	(5708,432028,9867.10)---+------+++	8	rs4821307(0.999/-0.602),rs2143011(0.999/0.387),rs1883387(0.998/-2.26),rs2413272(0.86/2.9),rs5749965(0.86/4.21),rs2092278(0.86/3.98),rs5755324(0.86/4.35),rs2103618(0.86/4.3),rs9610140(0.363/2.14),rs9610138(0.363/1.27),rs9610139(0.363/1.58),rs9610141(0.363/2.33),rs9622028(0.362/7.62),rs1546873(0.362/10.4),rs73164192(0.362/3.6),rs714665(0.362/3.09),rs2103617(0.362/4.27),rs9607201(0.361/17.4),rs22061…	35206876	35232436	25.56	rs2143011(0.999/0.387),rs4821307(0.999/-0.602),rs1883387(0.998/-2.26),rs2413272(0.86/2.9),rs2092278(0.86/3.98),rs5755324(0.86/4.35),rs2103618(0.86/4.3),rs5749965(0.86/4.21)	35206876	35213486	6.61	-	ISX-AS1(0.0)	1
rs17767728	2	134455375	6.012e-05	1.13077	0.0306	C/T	0.192	0.194	0.997	(4374,425095,7629.62)+------+-?-+-	7	rs35593895(0.962/4.85),rs72843241(0.894/-7.37),rs1080809(0.893/-9.23),rs17767492(0.86/-14.9)	134440475	134460225	19.75	rs35593895(0.962/4.85),rs72843241(0.894/-7.37),rs1080809(0.893/-9.23),rs17767492(0.86/-14.9)	134440475	134460225	19.75	-	-	0
rs13283086	9	135809716	6.044e-05	1.40734	0.0852	T/C	0.0172	0.015	0.997	(5512,430971,9536.42)+++-++++-++?-	7	-	135809716	135809716	0	-	135809716	135809716	0	-	SPACA9(0.0),TSC1(0.0),GFI1B(0.0),MIR548AW(0.0)	4
rs34254552	5	30575647	6.053e-05	0.68331	0.0949	T/C	0.983	0.982	0.997	(4953,356918,8523.68)?----?---+-?-	5	rs114372679(0.195/447),rs61340731(0.119/206),rs72743931(0.119/170),rs11948474(0.118/121),rs72743914(0.118/137),rs1436986(0.118/148),rs1436987(0.118/148),rs59348647(0.116/189),rs16900210(0.116/189),rs2330539(0.116/197),rs72743942(0.116/179),rs12655260(0.115/202),rs6895944(0.113/163),rs6895662(0.113/163),rs72743906(0.104/121)	30575647	31022647	447	-	30575647	30575647	0	-	-	0
rs55890443	3	173070622	6.073e-05	1.34071	0.0731	C/A	0.0233	0.0219	0.999	(5379,358779,9212.04)+---+?+-----+	8	rs1901005(0.985/-3.49),rs66889102(0.985/-3.18),rs6783153(0.985/-2.66),rs67982610(0.977/-1.08),rs61301293(0.975/-0.3),rs16823419(0.959/-5.82),rs11915539(0.956/-5.19),rs66508777(0.925/-9.62),rs10513710(0.922/-10.6),rs16865803(0.92/-17.9),rs1604013(0.92/-6.88),rs73177095(0.918/-10.5),rs16866484(0.912/-12.2),rs16866022(0.904/-15.2),rs16866335(0.903/-13.3),rs1402216(0.903/-18.3),rs16866307(0.903/-13.6…	173051122	173124822	73.7	rs66889102(0.985/-3.18),rs1901005(0.985/-3.49),rs6783153(0.985/-2.66),rs67982610(0.977/-1.08),rs61301293(0.975/-0.3),rs16823419(0.959/-5.82),rs11915539(0.956/-5.19),rs66508777(0.925/-9.62),rs10513710(0.922/-10.6),rs16865803(0.92/-17.9),rs1604013(0.92/-6.88),rs73177095(0.918/-10.5),rs16866484(0.912/-12.2),rs16866022(0.904/-15.2),rs16866193(0.903/-14),rs1402216(0.903/-18.3),rs16866335(0.903/-13.3),…	173051122	173124822	73.7	-	NLGN1(0.0)	1
rs67463289	2	165501747	6.161e-05	1.21896	0.0494	C/T	0.0512	0.0529	0.996	(5708,432028,9867.10)----+----++--	8	rs13024606(0.771/71.4),rs35734740(0.705/143)	165501747	165644747	143	rs13024606(0.771/71.4),rs35734740(0.705/143)	165501747	165644747	143	-	GRB14(0.0),COBLL1(0.0),SNORA70F(0.0)	3
rs144332258	14	96681501	6.2e-05	0.62481	0.1174	G/T	0.982	0.986	0.972	(2903,39661,5093.42)?++???++-????	1	-	96681501	96681501	0	-	96681501	96681501	0	-	BDKRB2(0.0),BDKRB1(0.0)	2
rs4934369	10	89531978	6.235e-05	1.11885	0.028	T/C	0.558	0.536	0.992	(3476,42063,6006.31)?++???+++?+++	3	-	89531978	89531978	0	-	89531978	89531978	0	-	PAPSS2(0.0),ATAD1(0.0),CFL1P1(0.0)	3
rs142822144	5	107811473	6.256e-05	0.63502	0.1134	G/C	0.986	0.989	0.999	(3793,45084,6637.63)?++??????+?+?	3	rs144145096(0.266/152)	107811473	107963473	152	-	107811473	107811473	0	-	-	0
rs2976150	3	129743354	6.285e-05	1.13338	0.0313	A/G	0.226	0.205	0.999	(3815,351042,6616.89)?-++-?+++?+++	5	rs13079961(0.997/1.53),rs6439205(0.987/-4.44),rs2953775(0.986/0.22),rs13065214(0.985/1.41),rs2953776(0.984/-0.243),rs2953778(0.982/-1.3),rs2953779(0.982/-1.35),rs2953744(0.982/-5.07),rs2953780(0.982/-2.76),rs7613030(0.982/-4.2),rs2976157(0.971/-5.74),rs28557355(0.277/5.78)	129737614	129749134	11.52	rs13079961(0.997/1.53),rs6439205(0.987/-4.44),rs2953775(0.986/0.22),rs13065214(0.985/1.41),rs2953776(0.984/-0.243),rs2953780(0.982/-2.76),rs7613030(0.982/-4.2),rs2953779(0.982/-1.35),rs2953744(0.982/-5.07),rs2953778(0.982/-1.3),rs2976157(0.971/-5.74)	129737614	129744884	7.27	-	TRH(0.0)	1
rs7814251	8	128538217	6.326e-05	0.86962	0.0349	T/C	0.16	0.188	0.99	(4178,424038,7298.94)------+--?-?-	6	-	128538217	128538217	0	-	128538217	128538217	0	-	CASC8(0.0)	1
rs1333916	9	122596036	6.402e-05	0.89745	0.0271	G/A	0.27	0.29	1	(4374,425095,7629.62)++++++-++?+++	12	rs1333915(0.968/0.079),rs13283350(0.967/-0.344),rs10984717(0.965/-2.36),rs1333919(0.963/-3.7),rs4836784(0.959/-4.2),rs1333917(0.917/-0.109),rs10818390(0.906/-0.249),rs944956(0.888/0.557),rs1537512(0.826/17.1),rs4836786(0.8/23.9),rs4836785(0.8/23.4),rs4281170(0.669/-21.4),rs3983899(0.654/-15),rs1333923(0.652/-15.1)	122574636	122619936	45.3	rs1333915(0.968/0.079),rs13283350(0.967/-0.344),rs10984717(0.965/-2.36),rs1333919(0.963/-3.7),rs4836784(0.959/-4.2),rs1333917(0.917/-0.109),rs10818390(0.906/-0.249),rs944956(0.888/0.557),rs1537512(0.826/17.1),rs4836785(0.8/23.4),rs4836786(0.8/23.9),rs4281170(0.669/-21.4),rs3983899(0.654/-15),rs1333923(0.652/-15.1)	122574636	122619936	45.3	-	-	0
rs1789590	18	53804011	6.496e-05	1.10517	0.025	T/C	0.577	0.585	1	(4144,424291,7271.94)?+++--++-?+++	9	rs1789566(0.937/-9.56)	53794451	53804011	9.56	rs1789566(0.937/-9.56)	53794451	53804011	9.56	-	LOC642484(0.0),LINC01905(0.0),LINC01539(0.0)	3
rs112223727	14	25903371	6.498e-05	0.80808	0.0534	A/T	0.955	0.939	0.996	(5282,430167,9178.74)?--+---++--?-	6	rs72686755(0.324/-139),rs12891276(0.246/-273),rs76685486(0.232/-271),rs72684825(0.107/-286),rs41470748(0.105/-291)	25612371	25903371	291	-	25903371	25903371	0	-	-	0
rs144538772	16	55135353	6.526e-05	0.62839	0.1164	G/A	0.985	0.98	0.988	(3524,421880,6296.35)?++-++++??+??	4	-	55135353	55135353	0	-	55135353	55135353	0	-	-	0
rs139722671	15	91590252	6.592e-05	0.66938	0.1006	A/G	0.0147	0.02	0.995	(5183,357722,8881.36)-----?-+---?+	6	-	91590252	91590252	0	-	91590252	91590252	0	-	VPS33B(0.0),VPS33B-DT(0.0)	2
rs73079921	12	27574204	6.616e-05	1.26985	0.0599	T/C	0.0326	0.0227	1	(5502,430973,9522.41)+-++?+--++++-	7	rs73079914(0.998/-1.67),rs73077841(0.996/-9.48),rs73079905(0.996/-6.04),rs112457643(0.995/-5.02),rs73079936(0.993/12.5),rs73079945(0.975/14.5),rs73082025(0.968/23.2),rs73082017(0.968/22.5),rs73082027(0.967/24.2),rs2280430(0.914/31.8),rs73088346(0.647/75.4),rs7488529(0.557/71.9)	27564724	27649604	84.88	rs73079914(0.998/-1.67),rs73077841(0.996/-9.48),rs73079905(0.996/-6.04),rs112457643(0.995/-5.02),rs73079936(0.993/12.5),rs73079945(0.975/14.5),rs73082025(0.968/23.2),rs73082017(0.968/22.5),rs73082027(0.967/24.2),rs2280430(0.914/31.8),rs73088346(0.647/75.4)	27564724	27649604	84.88	-	ARNTL2(0.0),ARNTL2-AS1(0.0),SMCO2(0.0),PPFIBP1(52.8)	4
rs145852361	17	11650097	6.618e-05	1.30057	0.0659	A/G	0.0272	0.0373	0.996	(5708,432028,9867.10)-+++-+++++---	8	rs117063751(0.199/-9.68),rs116952783(0.199/-4.4),rs11650196(0.196/17),rs79312269(0.196/16.4),rs11655963(0.196/14.7),rs11650739(0.195/0.537),rs11650740(0.195/0.538),rs80163480(0.193/-10.9),rs80141678(0.193/4.1),rs117744738(0.193/-3.46),rs73292661(0.171/-11.8)	11638297	11667097	28.8	-	11650097	11650097	0	-	DNAH9(0.0)	1
rs2372604	2	36820390	6.657e-05	0.89915	0.0267	G/T	0.611	0.661	0.996	(3856,423427,6839.94)?++++++--?++?	5	rs2072535(0.69/-3.24),rs10469898(0.69/-1.62),rs13029475(0.687/-2.75),rs10469897(0.685/-2.01),rs10189554(0.678/-6.36),rs848613(0.659/-5.54),rs848610(0.659/-4.13),rs848611(0.657/-4.36),rs2888372(0.559/1.44),rs3770785(0.559/2.85),rs10197570(0.556/-16.5)	36803890	36823240	19.35	rs2072535(0.69/-3.24),rs10469898(0.69/-1.62),rs13029475(0.687/-2.75),rs10469897(0.685/-2.01),rs10189554(0.678/-6.36),rs848613(0.659/-5.54),rs848610(0.659/-4.13),rs848611(0.657/-4.36)	36814030	36820390	6.36	-	CRIM1(0.0),FEZ2(0.0)	2
rs1767279	1	83401302	6.68e-05	1.18211	0.042	T/C	0.0657	0.0721	1	(5708,432028,9867.10)++++++++-+-++	8	rs1144245(0.996/-42.8),rs1144265(0.994/-8.74),rs1144264(0.982/-8.91),rs1144246(0.982/-39.2),rs420393(0.982/-46),rs9633369(0.981/13.1),rs1144247(0.981/-37.3),rs1144252(0.981/-26.1),rs35507995(0.981/15),rs12730603(0.981/18.4),rs1144251(0.981/-28.8),rs35126909(0.978/33.5),rs12034949(0.971/39.4),rs12034927(0.97/39.3),rs4146730(0.97/43.1),rs12040907(0.97/45.5),rs12730074(0.966/32.1),rs12748768(0.964/3…	83355302	83446802	91.5	rs1144245(0.996/-42.8),rs1144265(0.994/-8.74),rs420393(0.982/-46),rs1144264(0.982/-8.91),rs1144246(0.982/-39.2),rs1144252(0.981/-26.1),rs1144247(0.981/-37.3),rs12730603(0.981/18.4),rs1144251(0.981/-28.8),rs35507995(0.981/15),rs9633369(0.981/13.1),rs35126909(0.978/33.5),rs12034949(0.971/39.4),rs12040907(0.97/45.5),rs4146730(0.97/43.1),rs12034927(0.97/39.3),rs12730074(0.966/32.1),rs12748768(0.964/3…	83355302	83446802	91.5	-	LINC01362(0.0),LINC01361(0.0)	2
rs146889591	12	123985056	6.685e-05	1.29059	0.064	T/C	0.964	0.958	0.99	(5282,430167,9178.74)?+++++-+++-?+	6	-	123985056	123985056	0	-	123985056	123985056	0	-	SNRNP35(0.0),RILPL1(0.0),MIR3908(0.0)	3
rs503296	1	53283088	6.7e-05	1.0909	0.0218	A/G	0.572	0.568	1	(5478,431224,9509.42)?++--+++-++++	7	rs497535(1/1.59),rs501731(0.991/20.5),rs12141260(0.991/17),rs485631(0.943/47.2),rs7417821(0.943/12),rs533935(0.938/25.7),rs574853(0.919/27.9),rs10888753(0.893/-66.9),rs512723(0.869/60.8),rs499195(0.868/61.8),rs112180688(0.863/66.8),rs6670871(0.783/-71),rs1889033(0.783/-71.2),rs4926928(0.783/-72.9),rs4926926(0.782/-73.3),rs12049232(0.782/-82.4),rs10157120(0.782/-72.2),rs6696929(0.782/-79.7),rs6696…	53198888	53349888	151	rs497535(1/1.59),rs501731(0.991/20.5),rs12141260(0.991/17),rs485631(0.943/47.2),rs7417821(0.943/12),rs533935(0.938/25.7),rs574853(0.919/27.9),rs10888753(0.893/-66.9),rs512723(0.869/60.8),rs499195(0.868/61.8),rs112180688(0.863/66.8),rs1889033(0.783/-71.2),rs4926928(0.783/-72.9),rs6670871(0.783/-71),rs12049232(0.782/-82.4),rs6696929(0.782/-79.7),rs10157120(0.782/-72.2),rs6696940(0.782/-79.7),rs4926…	53198888	53349888	151	-	COA7(-69.0),ZYG11B(0.0),ZYG11A(0.0),ECHDC2(28.5),SCP2(59.8)	5
rs2032244	18	66858078	6.726e-05	1.14042	0.033	T/C	0.115	0.114	0.999	(5708,432028,9867.10)+++++-+++++++	8	rs72966011(0.995/-6.41),rs17080521(0.995/-4.15),rs72966033(0.993/9.92),rs17080566(0.993/10.6),rs72966022(0.631/-0.95),rs13380904(0.626/11.7),rs72966034(0.623/9.94)	66851668	66869778	18.11	rs72966011(0.995/-6.41),rs17080521(0.995/-4.15),rs17080566(0.993/10.6),rs72966033(0.993/9.92),rs72966022(0.631/-0.95),rs13380904(0.626/11.7),rs72966034(0.623/9.94)	66851668	66869778	18.11	-	-	0
rs61862807	10	134511742	6.734e-05	0.87127	0.0346	G/A	0.884	0.907	0.995	(5478,431224,9509.42)?++-+++++-+++	7	rs34460796(0.934/-116),rs61861422(0.829/-153)	134358742	134511742	153	rs34460796(0.934/-116),rs61861422(0.829/-153)	134358742	134511742	153	/(0.829)rs61861422;Primary_scleros...(27992413)(1E-8)	INPP5A(0.0)	1
rs117466286	16	11249794	6.739e-05	1.54003	0.1084	G/C	0.0173	0.0142	0.995	(3849,350789,6643.88)-----?---?-?+	5	rs180972339(0.764/-82.2)	11167594	11249794	82.2	rs180972339(0.764/-82.2)	11167594	11249794	82.2	-	CLEC16A(0.0)	1
rs12745536	1	184605681	6.74e-05	0.74223	0.0748	G/A	0.977	0.976	0.995	(5282,430167,9178.74)?+++--++++-?-	7	-	184605681	184605681	0	-	184605681	184605681	0	-	C1orf21(0.0)	1
rs12671862	7	88186084	6.748e-05	1.13032	0.0307	A/G	0.792	0.807	0.998	(4144,424291,7271.94)?+++++++-?+++	6	rs2012619(0.876/-8.8),rs1119075(0.874/-12.5),rs2188257(0.874/-13.7),rs10245402(0.873/-22.2),rs62461997(0.873/-22.8),rs6959700(0.873/-10.6),rs2718368(0.872/1.39),rs6956148(0.852/-25.3),rs6971913(0.852/-25.5),rs2888573(0.324/-50.8),rs13230766(0.324/-58)	88128084	88187474	59.39	rs2012619(0.876/-8.8),rs1119075(0.874/-12.5),rs2188257(0.874/-13.7),rs10245402(0.873/-22.2),rs6959700(0.873/-10.6),rs62461997(0.873/-22.8),rs2718368(0.872/1.39),rs6971913(0.852/-25.5),rs6956148(0.852/-25.3)	88160584	88187474	26.89	-	-	0
rs71521856	8	3281204	6.809e-05	1.25923	0.0579	C/A	0.0361	0.0213	0.996	(5708,432028,9867.10)+---+----++--	8	-	3281204	3281204	0	-	3281204	3281204	0	-	CSMD1(0.0)	1
rs142764081	2	133816632	6.875e-05	1.25847	0.0578	A/G	0.0391	0.03	0.998	(5708,432028,9867.10)+++---+++++++	8	rs75942781(0.997/0.477),rs4414733(0.916/6.54),rs79919379(0.563/16.1),rs76440481(0.559/26.9),rs77536668(0.559/27.5),rs78123909(0.461/72.8),rs56286303(0.442/130)	133816632	133946632	130	rs75942781(0.997/0.477),rs4414733(0.916/6.54)	133816632	133823172	6.54	-	NCKAP5(0.0)	1
rs4751815	10	122701505	6.893e-05	0.91906	0.0212	A/G	0.459	0.468	1	(5708,432028,9867.10)----+---+----	8	rs4752483(0.978/-0.617),rs4751812(0.976/-1.31),rs4752477(0.975/-2.17),rs12778559(0.975/-2.06),rs4752478(0.974/-1.97),rs10886807(0.973/-2.62),rs10886808(0.973/-2.62),rs4751813(0.971/-1.21),rs4751814(0.971/-1.19),rs4752480(0.971/-1.22),rs4752482(0.97/-0.971),rs4751816(0.97/1.36),rs4752481(0.97/-0.976),rs12356763(0.766/-3.09),rs1652729(0.763/-7.37),rs7910220(0.704/-1.34),rs7074550(0.703/1.28),rs1751…	122694135	122702865	8.73	rs4752483(0.978/-0.617),rs4751812(0.976/-1.31),rs12778559(0.975/-2.06),rs4752477(0.975/-2.17),rs4752478(0.974/-1.97),rs10886807(0.973/-2.62),rs10886808(0.973/-2.62),rs4751814(0.971/-1.19),rs4752480(0.971/-1.22),rs4751813(0.971/-1.21),rs4751816(0.97/1.36),rs4752482(0.97/-0.971),rs4752481(0.97/-0.976),rs12356763(0.766/-3.09),rs1652729(0.763/-7.37),rs7910220(0.704/-1.34),rs7074550(0.703/1.28),rs1751…	122694135	122702865	8.73	-	WDR11(0.0)	1
rs186866610	10	94567171	6.92e-05	1.34959	0.0753	T/G	0.0209	0.0216	0.992	(5512,430971,9536.42)--++-+++++-?+	7	-	94567171	94567171	0	-	94567171	94567171	0	-	EXOC6(0.0)	1
rs2354334	7	138535479	6.967e-05	0.89163	0.0288	G/C	0.832	0.814	0.998	(5478,431224,9509.42)?-+-++-+++-++	7	rs7781030(0.989/-3.07),rs11766933(0.986/-3.85),rs11765253(0.934/-5.19),rs10227043(0.926/2.75),rs73168924(0.919/-15.8),rs7801552(0.826/-27.2)	138508279	138538229	29.95	rs7781030(0.989/-3.07),rs11766933(0.986/-3.85),rs11765253(0.934/-5.19),rs10227043(0.926/2.75),rs73168924(0.919/-15.8),rs7801552(0.826/-27.2)	138508279	138538229	29.95	-	ATP6V0A4(-2.5),TMEM213(0.0),KIAA1549(0.0)	3
rs114124120	1	204761152	7.04e-05	0.6951	0.0915	G/C	0.977	0.984	0.98	(3660,422370,6509.26)?-+++++++?+??	4	rs34289872(0.783/35.8),rs71633523(0.469/-13)	204748152	204796952	48.8	rs34289872(0.783/35.8)	204761152	204796952	35.8	-	NFASC(0.0)	1
rs77377124	12	66480649	7.065e-05	0.62015	0.1202	T/G	0.986	0.988	0.983	(3571,421889,6359.05)?-----+-+????	4	rs182176292(0.732/137)	66480649	66617649	137	rs182176292(0.732/137)	66480649	66617649	137	-	LLPH(0.0),LLPH-DT(0.0),TMBIM4(0.1),IRAK3(52.3),MIR6502(114.2)	5
rs7495359	15	25341184	7.07e-05	1.10661	0.0255	C/T	0.452	0.43	0.999	(4144,424291,7271.94)?+-++----?---	6	rs4344720(0.766/-17),rs3863396(0.682/-7.1),rs4906944(0.6/-25),rs12904560(0.533/-25.2),rs2732023(0.524/-42.4)	25298784	25341184	42.4	rs4344720(0.766/-17),rs3863396(0.682/-7.1),rs4906944(0.6/-25)	25316184	25341184	25	-	SNHG14(0.0),PWAR6(-9.5),SNORD109A(-4.0),SNORD109B(-4.0),SNORD116-1(0.0),SNORD116-2(0.0),SNORD116-3(0.0),SNORD116-9(0.0),SNORD116-4(0.0),SNORD116-5(0.0),SNORD116-7(0.0),SNORD116-6(0.0),SNORD116-8(0.0),SNORD116-10(0.0),SNORD116-11(0.0),SNORD116-12(0.0),SNORD116-13(0.0),SNORD116-14(0.0),SNORD116-15(0.0),SNORD116-16(0.0),SNORD116-17(0.0),SNORD116-19(0.0),SNORD116-18(0.0),SNORD116-20(0.0),SNORD116-21(…	36
rs2535477	15	97558530	7.098e-05	0.89146	0.0289	G/A	0.225	0.207	0.999	(4374,425095,7629.62)+++++++++?+++	7	rs2535483(0.998/-1.62),rs2256369(0.998/-0.924),rs2535482(0.995/-1.5),rs234542(0.993/-3.11)	97555420	97558530	3.11	rs2535483(0.998/-1.62),rs2256369(0.998/-0.924),rs2535482(0.995/-1.5),rs234542(0.993/-3.11)	97555420	97558530	3.11	-	-	0
rs75891372	5	7746952	7.138e-05	0.79318	0.0583	G/T	0.957	0.968	0.989	(4994,429303,8746.74)?++++++++++??	5	-	7746952	7746952	0	-	7746952	7746952	0	-	ADCY2(0.0)	1
rs13111897	4	179882015	7.196e-05	1.28403	0.063	A/T	0.0333	0.0305	0.99	(5512,430971,9536.42)--++-++-+++?+	7	rs13102247(0.946/18),rs61670363(0.946/15.8),rs4346691(0.676/-28.9),rs78448166(0.627/21),rs4861574(0.623/-113),rs72710703(0.237/-212)	179670015	179903015	233	rs13102247(0.946/18),rs61670363(0.946/15.8),rs4346691(0.676/-28.9),rs78448166(0.627/21),rs4861574(0.623/-113)	179769015	179903015	134	-	-	0
rs73205465	8	14972759	7.208e-05	0.73528	0.0775	G/C	0.979	0.979	0.989	(5282,430167,9178.74)?+++-++-+++?+	6	rs73205451(0.714/-21.1)	14951659	14972759	21.1	rs73205451(0.714/-21.1)	14951659	14972759	21.1	-	SGCZ(0.0)	1
rs148480487	4	147021935	7.257e-05	0.77329	0.0648	C/T	0.965	0.981	0.986	(5282,430167,9178.74)?-+-+++-+++?-	6	rs17814234(0.745/89),rs17814911(0.472/102),rs74618640(0.472/106),rs76125911(0.456/84.8)	147021935	147127935	106	rs17814234(0.745/89)	147021935	147110935	89	-	LINC01095(0.0),LSM6(24.9),REELD1(63.8)	3
rs4947983	7	55208284	7.351e-05	0.86997	0.0351	C/A	0.146	0.157	0.998	(4144,424291,7271.94)?+++--+++?+-+	6	rs6947594(0.768/-4.99),rs6593209(0.764/-7.66)	55200624	55208284	7.66	rs6947594(0.768/-4.99),rs6593209(0.764/-7.66)	55200624	55208284	7.66	-	EGFR(0.0),EGFR-AS1(0.0)	2
rs10090676	8	65981073	7.354e-05	0.81906	0.0504	G/T	0.0519	0.0672	0.992	(5575,124104,9601.22)+++?-++++++++	7	rs28798395(0.995/2.98),rs10091949(0.993/-4.92),rs77850440(0.689/-19.9),rs4515590(0.679/-32.3)	65948773	65984053	35.28	rs28798395(0.995/2.98),rs10091949(0.993/-4.92),rs77850440(0.689/-19.9),rs4515590(0.679/-32.3)	65948773	65984053	35.28	-	-	0
rs11130324	3	52770310	7.37e-05	0.91989	0.0211	T/G	0.471	0.503	1	(5708,432028,9867.10)----+--+-----	8	rs7612511(0.997/-82.7),rs7646741(0.997/14.9),rs1108842(0.997/-50.2),rs2590838(0.996/-148),rs13081155(0.996/-37.9),rs2336147(0.996/-144),rs3774349(0.996/-48),rs35212380(0.995/-17.4),rs13083798(0.968/-121),rs2276824(0.819/-133),rs9879090(0.819/-122),rs6414570(0.697/18.6),rs1866268(0.689/-50.9),rs11130321(0.682/-7.61),rs12486554(0.68/-27.8)	52622310	52788910	166.6	rs7646741(0.997/14.9),rs7612511(0.997/-82.7),rs1108842(0.997/-50.2),rs2590838(0.996/-148),rs13081155(0.996/-37.9),rs3774349(0.996/-48),rs2336147(0.996/-144),rs35212380(0.995/-17.4),rs13083798(0.968/-121),rs2276824(0.819/-133),rs9879090(0.819/-122),rs6414570(0.697/18.6),rs1866268(0.689/-50.9),rs11130321(0.682/-7.61),rs12486554(0.68/-27.8)	52622310	52788910	166.6	/(0.997)rs1108842;Adiponectin_levels(22479202)(1E-13);Intelligence_(MTAG)(29326435)(8E-9)/(0.996)rs2590838;Adiponectin_levels(22479202)(2E-13);Waist-to-hip_ra...(28448500)(2E-9);Waist-to-hip_ra...(28448500)(2E-8)/(0.968)rs13083798;Waist_circumfer...(28448500)(2E-11);Waist_circumfer...(28448500)(4E-11);Waist-to-hip_ra...(25673412)(4E-11);Waist-to-hip_ra...(25673412)(7E-11);Waist_circumfer...(28448…	SMIM4(-145.7),PBRM1(-0.4),GNL3(0.0),SNORD136(0.0),SNORD19(0.0),SNORD19B(0.0),SNORD19C(0.0),SNORD69(0.0),GLT8D1(0.0),SPCS1(0.0),NEK4(0.0),ITIH1(0.0),ITIH3(8.5)	13
rs77615488	19	28529410	7.417e-05	0.66285	0.1038	G/A	0.985	0.983	0.993	(3967,118578,7162.88)??+?++??++-??	4	-	28529410	28529410	0	-	28529410	28529410	0	-	LOC101927151(0.0)	1
rs62229760	20	50068744	7.475e-05	0.91631	0.0221	A/G	0.476	0.476	0.996	(5478,431224,9509.42)?------------	7	rs228836(0.704/-3.1),rs228835(0.703/-4.5),rs228843(0.692/9.42),rs6021233(0.606/26.7)	50064244	50095444	31.2	rs228836(0.704/-3.1),rs228835(0.703/-4.5),rs228843(0.692/9.42),rs6021233(0.606/26.7)	50064244	50095444	31.2	/(0.704)rs228836;Sitting_height_ratio(25865494)(8E-10)	NFATC2(0.0),MIR3194(0.0)	2
rs151222331	3	191644844	7.525e-05	0.60762	0.1258	G/A	0.984	0.989	0.995	(2795,347298,5070.10)??++??+?+?-?+	3	-	191644844	191644844	0	-	191644844	191644844	0	-	-	0
rs72954650	6	114016370	7.559e-05	1.35771	0.0773	A/G	0.0219	0.0146	0.999	(5173,357724,8867.35)++++??+++++++	6	-	114016370	114016370	0	-	114016370	114016370	0	-	LINC02541(0.0)	1
rs56280065	14	94190342	7.562e-05	0.88338	0.0313	A/C	0.773	0.809	0.992	(3948,423234,6941.26)?-------+?-?-	5	-	94190342	94190342	0	-	94190342	94190342	0	-	UNC79(0.0),PRIMA1(0.0)	2
rs117600709	11	112619981	7.634e-05	1.3387	0.0737	A/G	0.0234	0.0307	0.994	(5512,430971,9536.42)++++-+++++-?+	7	rs80299720(0.664/-8.82)	112611161	112619981	8.82	rs80299720(0.664/-8.82)	112611161	112619981	8.82	-	-	0
rs9296215	6	37106207	7.737e-05	0.90005	0.0266	G/A	0.497	0.496	0.999	(3605,394854,5946.89)?+?++++-+++++	6	rs9357242(0.998/0.205),rs4236054(0.951/1.74),rs7751412(0.947/3.89),rs9394414(0.946/4.52),rs4714040(0.945/1.31),rs9380646(0.907/2.57),rs56410799(0.107/4.5)	37106207	37110727	4.52	rs9357242(0.998/0.205),rs4236054(0.951/1.74),rs7751412(0.947/3.89),rs9394414(0.946/4.52),rs4714040(0.945/1.31),rs9380646(0.907/2.57)	37106207	37110727	4.52	-	PIM1(0.0)	1
rs73154952	12	81562149	7.749e-05	1.21933	0.0502	C/T	0.0545	0.0718	0.987	(5512,430971,9536.42)-+---------?-	8	-	81562149	81562149	0	-	81562149	81562149	0	-	ACSS3(0.0),MIR4699(0.0)	2
rs13421437	2	42296955	7.775e-05	1.22483	0.0513	T/C	0.0462	0.0587	0.998	(5708,432028,9867.10)++++++++-+++-	8	rs6737623(0.99/-5.47),rs78947001(0.973/0.097),rs6728207(0.972/-2.8),rs7582283(0.971/-1.51),rs34372645(0.309/-15.6)	42281355	42297052	15.697	rs6737623(0.99/-5.47),rs78947001(0.973/0.097),rs6728207(0.972/-2.8),rs7582283(0.971/-1.51)	42291485	42297052	5.567	-	PKDCC(0.0)	1
rs147187596	8	143394531	7.799e-05	1.6185	0.1219	G/A	0.985	0.975	0.964	(3321,113391,5898.68)?--??-+-+?-??	2	rs150537733(0.531/-78.4)	143316131	143394531	78.4	-	143394531	143394531	0	-	TSNARE1(0.0)	1
rs111346037	1	232485152	7.895e-05	0.83703	0.0451	T/C	0.0606	0.0769	0.999	(5708,432028,9867.10)-------------	8	rs113726399(0.992/-4.83),rs77731097(0.992/-1.98),rs17779916(0.992/-2.99),rs112166419(0.984/2.07),rs112825722(0.954/-12.2),rs59457869(0.929/-4.84),rs114901413(0.544/-34.5),rs12405370(0.525/-39.2)	232445952	232487222	41.27	rs77731097(0.992/-1.98),rs17779916(0.992/-2.99),rs113726399(0.992/-4.83),rs112166419(0.984/2.07),rs112825722(0.954/-12.2),rs59457869(0.929/-4.84)	232472952	232487222	14.27	-	SIPA1L2(0.0)	1
rs17041035	3	15381532	7.899e-05	0.80501	0.055	A/G	0.0415	0.0425	0.999	(5708,432028,9867.10)----+------+-	8	rs17041034(0.999/-0.128),rs867451(0.998/1.92),rs76972811(0.997/2.42),rs74282165(0.954/-0.073)	15381404	15383952	2.548	rs17041034(0.999/-0.128),rs867451(0.998/1.92),rs76972811(0.997/2.42),rs74282165(0.954/-0.073)	15381404	15383952	2.548	-	SH3BP5(0.0)	1
rs16946801	15	63605080	7.915e-05	0.91778	0.0217	C/T	0.382	0.433	0.999	(5708,432028,9867.10)+++-+++++++++	8	-	63605080	63605080	0	-	63605080	63605080	0	-	RAB8B(0.0),APH1B(0.0),CA12(0.0)	3
rs115491381	9	133888994	7.953e-05	1.19208	0.0445	T/C	0.932	0.932	0.996	(5282,430167,9178.74)?++++++++++?+	6	rs115812171(0.882/6.29),rs881678(0.841/2.71),rs114021359(0.83/8.91),rs34731012(0.521/18),rs10793981(0.32/14.9)	133888994	133906994	18	rs115812171(0.882/6.29),rs881678(0.841/2.71),rs114021359(0.83/8.91)	133888994	133897904	8.91	-	LAMC3(0.0)	1
rs2834202	21	34730954	7.97e-05	0.90601	0.025	G/A	0.255	0.299	0.998	(5478,431224,9509.42)?+++++++++++-	7	rs914141(0.995/-5.49),rs914142(0.995/-5.15),rs2254305(0.995/-3.72),rs2856973(0.994/-4.83),rs11700514(0.993/-11.2),rs2834196(0.992/-9.61),rs8132386(0.992/5.16),rs2834206(0.98/11.3),rs2409489(0.954/11.7),rs762239(0.92/-50),rs2834183(0.919/-49.2),rs2834175(0.913/-58),rs2834178(0.879/-53.6),rs73191846(0.878/-54.8),rs9981322(0.519/-39.2),rs9981874(0.519/-38.6),rs9981180(0.518/-39.2),rs1012334(0.407/-1…	34672954	34742654	69.7	rs914142(0.995/-5.15),rs2254305(0.995/-3.72),rs914141(0.995/-5.49),rs2856973(0.994/-4.83),rs11700514(0.993/-11.2),rs2834196(0.992/-9.61),rs8132386(0.992/5.16),rs2834206(0.98/11.3),rs2409489(0.954/11.7),rs762239(0.92/-50),rs2834183(0.919/-49.2),rs2834175(0.913/-58),rs2834178(0.879/-53.6),rs73191846(0.878/-54.8)	34672954	34742654	69.7	-	IFNAR2(-44.1),IL10RB-DT(-42.4),IL10RB(-11.4),IFNAR1(0.0),IFNGR2(0.0)	5
rs17641435	4	27934721	7.991e-05	0.83502	0.0457	C/G	0.937	0.933	0.994	(5478,431224,9509.42)?---+-----++-	7	rs79868598(0.164/160),rs115269743(0.151/236)	27934721	28170721	236	-	27934721	27934721	0	-	-	0
rs72743690	15	61820702	8.043e-05	1.59424	0.1183	A/G	0.0166	0.0171	1	(3028,348039,5429.14)+?++??++????+	4	-	61820702	61820702	0	-	61820702	61820702	0	-	-	0
rs72892790	2	183443743	8.106e-05	0.60182	0.1288	A/C	0.985	0.988	0.978	(2890,40282,5168.69)??-???--+?+?+	2	rs187670090(0.649/-135)	183308743	183443743	135	rs187670090(0.649/-135)	183308743	183443743	135	-	PDE1A(-6.2)	1
rs68131969	16	85883140	8.108e-05	1.38417	0.0825	A/G	0.0201	0.0318	0.997	(5183,357722,8881.36)++++-?+--++?+	7	rs11645211(0.963/3.4),rs7191919(0.956/3.01)	85883140	85886540	3.4	rs11645211(0.963/3.4),rs7191919(0.956/3.01)	85883140	85886540	3.4	-	EMC8(0.0),COX4I1(0.0),IRF8(0.0)	3
rs117113981	7	19816943	8.132e-05	0.6958	0.092	G/T	0.983	0.983	0.994	(4953,356918,8523.68)?++-+?--++-?+	5	rs117694237(0.631/-54.5),rs148078820(0.623/-55.9),rs117713585(0.606/-10.7)	19761043	19816943	55.9	rs117694237(0.631/-54.5),rs148078820(0.623/-55.9),rs117713585(0.606/-10.7)	19761043	19816943	55.9	-	TWISTNB(-18.3),MIR3146(-21.9),TMEM196(0.0)	3
rs78263683	3	113175149	8.153e-05	1.23035	0.0526	A/G	0.0475	0.0432	1	(5173,357724,8867.35)++++??+-+++++	6	rs79817319(1/-1.46),rs11922838(0.999/-4.18),rs78812516(0.999/-3.04),rs145496901(0.999/-16.1),rs10511325(0.998/9.25),rs6438151(0.998/11.3),rs16861023(0.998/9.04),rs57366942(0.998/15),rs79549960(0.998/15.2),rs6438150(0.998/11.2),rs74616659(0.996/9.01),rs74410195(0.995/-15),rs2129432(0.994/-10.3),rs78280474(0.994/-7.46),rs7610552(0.994/-5.48),rs11920725(0.994/-5.94),rs78392480(0.888/-4.97),rs1448982…	113047149	113233149	186	rs79817319(1/-1.46),rs145496901(0.999/-16.1),rs78812516(0.999/-3.04),rs11922838(0.999/-4.18),rs6438151(0.998/11.3),rs6438150(0.998/11.2),rs10511325(0.998/9.25),rs16861023(0.998/9.04),rs57366942(0.998/15),rs79549960(0.998/15.2),rs74616659(0.996/9.01),rs74410195(0.995/-15),rs7610552(0.994/-5.48),rs2129432(0.994/-10.3),rs11920725(0.994/-5.94),rs78280474(0.994/-7.46),rs78392480(0.888/-4.97),rs1448982…	113047149	113233149	186	-	BOC(-118.8),CFAP44(0.0),CFAP44-AS1(0.0),MIR8076(0.0),SPICE1(0.0),SIDT1(26.1)	6
rs73060069	3	28948053	8.213e-05	0.88621	0.0307	G/A	0.782	0.79	0.997	(4144,424291,7271.94)?++++++++?+++	6	rs11710772(0.977/12.2),rs7619464(0.528/16.8),rs9880967(0.527/21.1)	28948053	28969153	21.1	rs11710772(0.977/12.2)	28948053	28960253	12.2	-	-	0
rs73123404	12	66455076	8.317e-05	0.76048	0.0696	G/A	0.969	0.982	0.995	(4953,356918,8523.68)?-+-+?+++++?+	5	rs73123487(0.759/58.6),rs73125355(0.461/133)	66455076	66588076	133	rs73123487(0.759/58.6)	66455076	66513676	58.6	-	MIR6074(0.0),LINC02425(0.0),LLPH(11.8),LLPH-DT(19.5),TMBIM4(25.6)	5
rs61802555	1	164539092	8.322e-05	0.60671	0.127	G/A	0.985	0.982	0.993	(3125,348066,5509.51)?-++??+++?-??	2	-	164539092	164539092	0	-	164539092	164539092	0	-	PBX1(0.0)	1
rs115400634	9	30391076	8.333e-05	1.46961	0.0978	C/T	0.0163	0.0215	0.999	(4042,423548,7086.03)---+----??+?-	6	rs144775200(0.996/3.45),rs183887680(0.988/11.1),rs188025277(0.986/-20.7),rs184767371(0.982/-82.3),rs138275953(0.982/-87.4),rs563152099(0.978/-93.2),rs190721351(0.881/39.6),rs10969866(0.507/400),rs10969724(0.461/145),rs180793163(0.419/665),rs189502682(0.408/647),rs74656509(0.407/652),rs117830598(0.403/660),rs7038033(0.21/649),rs1335151(0.162/708)	30297876	31099076	801.2	rs144775200(0.996/3.45),rs183887680(0.988/11.1),rs188025277(0.986/-20.7),rs184767371(0.982/-82.3),rs138275953(0.982/-87.4),rs563152099(0.978/-93.2),rs190721351(0.881/39.6)	30297876	30430676	132.8	-	LINC01242(0.0)	1
rs115658017	9	23034231	8.348e-05	1.25107	0.0569	A/G	0.0369	0.0465	0.996	(5575,124104,9601.22)+++?+--+++-++	7	rs139482976(0.976/1.47),rs78960262(0.976/1.7),rs142097993(0.975/-0.935),rs117530282(0.973/2.93),rs77665973(0.94/5.93),rs149713117(0.935/4.89),rs146983156(0.928/-0.766),rs76553838(0.916/20),rs78246790(0.911/20),rs146757834(0.91/14.6),rs72705881(0.884/15.8),rs72705849(0.871/-4.95),rs72705845(0.868/-5.71),rs7872104(0.867/1.87),rs7046090(0.864/2.56),rs77595131(0.85/-14.1),rs72705871(0.846/9.75),rs727…	23020131	23075731	55.6	rs78960262(0.976/1.7),rs139482976(0.976/1.47),rs142097993(0.975/-0.935),rs117530282(0.973/2.93),rs77665973(0.94/5.93),rs149713117(0.935/4.89),rs146983156(0.928/-0.766),rs76553838(0.916/20),rs78246790(0.911/20),rs146757834(0.91/14.6),rs72705881(0.884/15.8),rs72705849(0.871/-4.95),rs72705845(0.868/-5.71),rs7872104(0.867/1.87),rs7046090(0.864/2.56),rs77595131(0.85/-14.1),rs72705871(0.846/9.75),rs727…	23020131	23071031	50.9	-	-	0
rs72669256	1	38966163	8.418e-05	0.73926	0.0768	G/A	0.97	0.961	0.991	(3948,423234,6941.26)?++++++-+?+?+	6	rs72669257(0.99/1.12)	38966163	38967283	1.12	rs72669257(0.99/1.12)	38966163	38967283	1.12	-	LINC01685(0.0)	1
rs143380998	7	41678739	8.444e-05	0.73447	0.0785	G/A	0.977	0.978	0.993	(5282,430167,9178.74)?-+-++-++++?-	6	-	41678739	41678739	0	-	41678739	41678739	0	-	INHBA(0.0)	1
rs35311840	16	27325300	8.45e-05	0.70314	0.0896	C/T	0.984	0.987	0.994	(5256,122819,9093.33)?++?++++++?++	6	rs116795069(0.99/0.979),rs17513630(0.985/-2.43),rs17513616(0.985/-2.58),rs376318144(0.966/-8),rs140792372(0.954/-22.6),rs77898847(0.948/-5.96),rs147618353(0.806/19.4)	27302700	27344700	42	rs116795069(0.99/0.979),rs17513616(0.985/-2.58),rs17513630(0.985/-2.43),rs376318144(0.966/-8),rs140792372(0.954/-22.6),rs77898847(0.948/-5.96),rs147618353(0.806/19.4)	27302700	27344700	42	-	NSMCE1(0.0),FLJ21408(0.0),IL4R(0.0)	3
rs12536006	7	128048977	8.489e-05	1.09779	0.0237	A/G	0.269	0.275	0.999	(5708,432028,9867.10)+++++-+--+++-	8	rs2228075(0.98/-14.3),rs11765023(0.875/52.6),rs56174902(0.839/99.7),rs11765126(0.725/40),rs13242340(0.724/-1.56),rs13312278(0.724/-5.86),rs34848853(0.724/-1.83),rs13221784(0.724/5.23),rs11973781(0.723/11.7),rs13227646(0.719/18.9),rs35649907(0.719/23.6),rs6975115(0.719/19.5),rs12706850(0.718/17),rs11977296(0.718/29.6),rs11981766(0.717/30.6),rs13222212(0.717/35.7),rs11773251(0.715/-18.4),rs11983847…	128030577	128148677	118.1	rs2228075(0.98/-14.3),rs11765023(0.875/52.6),rs56174902(0.839/99.7),rs11765126(0.725/40),rs13312278(0.724/-5.86),rs34848853(0.724/-1.83),rs13221784(0.724/5.23),rs13242340(0.724/-1.56),rs11973781(0.723/11.7),rs13227646(0.719/18.9),rs6975115(0.719/19.5),rs35649907(0.719/23.6),rs12706850(0.718/17),rs11977296(0.718/29.6),rs13222212(0.717/35.7),rs11981766(0.717/30.6),rs11773251(0.715/-18.4),rs11983847…	128030577	128148677	118.1	-	RBM28(-15.0),PRRT4(0.0),LOC107986845(0.0),IMPDH1(0.0),HILPDA(0.0),METTL2B(17.8)	6
rs10261670	7	155856207	8.496e-05	0.709	0.0875	T/C	0.977	0.981	0.996	(3948,423234,6941.26)?--+---+-?+?-	5	-	155856207	155856207	0	-	155856207	155856207	0	-	-	0
rs6866004	5	122042452	8.524e-05	0.91833	0.0217	A/G	0.531	0.55	0.999	(5478,431224,9509.42)?+----++--+--	7	rs1031709(0.876/7.68),rs7713937(0.874/9.77),rs11748111(0.871/12.5),rs11744982(0.871/12.2),rs7732716(0.87/24.1),rs7713082(0.87/24.2),rs11743907(0.87/12.8),rs7712027(0.869/23.7),rs11741625(0.868/12.5),rs9986297(0.868/26.8),rs10478564(0.867/13),rs7720001(0.867/13.2),rs7732878(0.861/24.2),rs7712966(0.861/24.2),rs7712970(0.86/24.2),rs1460039(0.857/8.55),rs7731542(0.853/9.68),rs733723(0.85/22.3),rs9593…	122042452	122069252	26.8	rs1031709(0.876/7.68),rs7713937(0.874/9.77),rs11748111(0.871/12.5),rs11744982(0.871/12.2),rs11743907(0.87/12.8),rs7713082(0.87/24.2),rs7732716(0.87/24.1),rs7712027(0.869/23.7),rs9986297(0.868/26.8),rs11741625(0.868/12.5),rs10478564(0.867/13),rs7720001(0.867/13.2),rs7732878(0.861/24.2),rs7712966(0.861/24.2),rs7712970(0.86/24.2),rs1460039(0.857/8.55),rs7731542(0.853/9.68),rs733723(0.85/22.3)	122042452	122069252	26.8	-	LINC02201(0.0),SNX2(18.2)	2
rs10772704	12	13862534	8.64e-05	1.10849	0.0262	C/A	0.313	0.332	1	(4374,425095,7629.62)---+-----?-++	8	rs2268114(0.981/4.69),rs2268116(0.527/7.55)	13862534	13870084	7.55	rs2268114(0.981/4.69)	13862534	13867224	4.69	-	GRIN2B(0.0)	1
rs56389759	6	58497601	8.671e-05	1.20611	0.0477	A/G	0.0549	0.043	0.997	(5708,432028,9867.10)-++-+++-++-++	8	rs138725009(0.997/13.2),rs190932507(0.99/-30.9),rs4038572(0.947/248),rs202059594(0.854/-208),rs72882908(0.852/-201),rs149631686(0.803/-321),rs144402839(0.797/-321),rs149546331(0.274/28.2),rs72877207(0.244/-733),rs149695415(0.232/-808),rs142703407(0.229/-447),rs183427740(0.226/-439),rs72881141(0.225/-437),rs142181077(0.206/-531),rs140962361(0.195/-517),rs151336596(0.186/-555),rs142178285(0.176/-60…	57689601	58745601	1056	rs138725009(0.997/13.2),rs190932507(0.99/-30.9),rs4038572(0.947/248),rs202059594(0.854/-208),rs72882908(0.852/-201),rs149631686(0.803/-321),rs144402839(0.797/-321)	58176601	58745601	569	-	GUSBP4(-184.4),LINC00680-GUSBP4(-159.9),LINC00680(-159.9)	3
rs180845355	6	78087242	8.715e-05	1.66796	0.1304	C/T	0.989	0.985	0.985	(4503,47605,7743.11)?+-?-?-?--??-	4	-	78087242	78087242	0	-	78087242	78087242	0	-	-	0
rs34681481	5	3704251	8.799e-05	0.90928	0.0243	G/A	0.253	0.282	0.999	(5708,432028,9867.10)+++++--+++-++	8	rs34099263(0.998/-0.07),rs62335654(0.987/0.232),rs62335655(0.986/0.256),rs35224232(0.984/1.48),rs4866606(0.984/0.994),rs954768(0.983/1.95),rs954766(0.981/1.76),rs954767(0.981/1.8),rs959394(0.981/1.76),rs12055017(0.972/-0.28),rs35210543(0.521/1.53)	3703971	3706201	2.23	rs34099263(0.998/-0.07),rs62335654(0.987/0.232),rs62335655(0.986/0.256),rs35224232(0.984/1.48),rs4866606(0.984/0.994),rs954768(0.983/1.95),rs954766(0.981/1.76),rs959394(0.981/1.76),rs954767(0.981/1.8),rs12055017(0.972/-0.28)	3703971	3706201	2.23	-	-	0
rs144903294	13	71753038	8.831e-05	0.61872	0.1224	T/C	0.986	0.989	0.997	(3413,348930,5941.51)?---??---?-?-	3	rs75122627(0.122/-80.9)	71672138	71753038	80.9	-	71753038	71753038	0	-	LINC00348(0.0)	1
rs1921035	12	81602449	8.918e-05	0.89862	0.0273	A/G	0.504	0.505	0.997	(3399,393799,5602.19)?-?+?--+----+	5	rs12816473(0.968/1.97),rs61934664(0.886/5.61),rs11114721(0.212/-158),rs11114708(0.212/-163),rs4842376(0.212/-165),rs7315840(0.212/-168),rs7310246(0.212/-164),rs12304120(0.212/-153),rs11834473(0.212/-152),rs61936802(0.21/-147)	81434449	81608059	173.61	rs12816473(0.968/1.97),rs61934664(0.886/5.61)	81602449	81608059	5.61	-	ACSS3(0.0),PPFIA2(0.0)	2
rs9875601	3	117942839	8.924e-05	1.10186	0.0247	C/T	0.403	0.426	1	(4374,425095,7629.62)---0-----?-++	7	rs9879524(1/0.058),rs4688081(0.94/-27.4)	117915439	117942897	27.458	rs9879524(1/0.058),rs4688081(0.94/-27.4)	117915439	117942897	27.458	-	-	0
rs76307224	14	82345750	8.957e-05	0.69184	0.094	G/A	0.984	0.987	0.971	(4633,120471,8116.38)?-+?++-?-++??	4	-	82345750	82345750	0	-	82345750	82345750	0	-	-	0
rs145391663	19	969544	9.011e-05	0.69573	0.0927	C/A	0.977	0.968	0.98	(3660,422370,6509.26)?++++++-+?-??	4	-	969544	969544	0	-	969544	969544	0	-	KISS1R(0.0),ARID3A(0.0),WDR18(0.0),GRIN3B(0.0),TMEM259(0.0)	5
rs6656639	1	7072550	9.012e-05	0.89297	0.0289	C/T	0.162	0.187	1	(5708,432028,9867.10)+++-++++-+--+	8	rs7516707(0.999/-1.18),rs10429971(0.999/1.09),rs11120820(0.997/15.2),rs2412216(0.997/9.51),rs10864266(0.997/17.7),rs11120816(0.997/7.4),rs4908586(0.997/15.9),rs10864265(0.996/6.47),rs4908587(0.996/18),rs6665293(0.995/2.95),rs11120814(0.986/-7.12),rs4908432(0.986/-9.67),rs4908433(0.984/-6.65),rs11120812(0.983/-11.3),rs56184602(0.979/-4.84),rs4908434(0.976/9.99),rs11578384(0.629/30.1),rs12047536(0.…	7061250	7102650	41.4	rs7516707(0.999/-1.18),rs10429971(0.999/1.09),rs2412216(0.997/9.51),rs11120816(0.997/7.4),rs4908586(0.997/15.9),rs10864266(0.997/17.7),rs11120820(0.997/15.2),rs10864265(0.996/6.47),rs4908587(0.996/18),rs6665293(0.995/2.95),rs11120814(0.986/-7.12),rs4908432(0.986/-9.67),rs4908433(0.984/-6.65),rs11120812(0.983/-11.3),rs56184602(0.979/-4.84),rs4908434(0.976/9.99),rs11578384(0.629/30.1)	7061250	7102650	41.4	-	CAMTA1(0.0)	1
rs898212	15	31791836	9.017e-05	1.11104	0.0269	G/T	0.423	0.384	0.998	(3660,422370,6509.26)?--+----+?-??	5	rs7179088(0.657/0.121),rs7178180(0.655/-0.373),rs28837146(0.217/45.6),rs17816055(0.164/40.3),rs28696969(0.149/39.6)	31791463	31837436	45.973	rs7179088(0.657/0.121),rs7178180(0.655/-0.373)	31791463	31791957	0.494	-	OTUD7A(0.0)	1
rs78046403	3	72466834	9.034e-05	1.13928	0.0333	G/T	0.114	0.136	0.998	(5708,432028,9867.10)----+-----+++	8	rs138232711(0.193/-24.5),rs73103495(0.169/61.4)	72442334	72528234	85.9	-	72466834	72466834	0	-	RYBP(0.0)	1
rs29085	18	9960853	9.066e-05	0.86511	0.037	T/C	0.833	0.84	0.977	(3609,114255,6330.68)?--??+--+?-?+	3	-	9960853	9960853	0	-	9960853	9960853	0	-	VAPA(0.0)	1
rs138014299	7	147303904	9.137e-05	0.64908	0.1105	C/G	0.983	0.973	0.992	(3216,420965,5876.73)??--?--+??-?-	4	-	147303904	147303904	0	-	147303904	147303904	0	-	CNTNAP2(0.0)	1
rs78324975	6	132441519	9.187e-05	1.31508	0.07	T/C	0.0249	0.0206	0.994	(5708,432028,9867.10)+-+-+++++++++	9	-	132441519	132441519	0	-	132441519	132441519	0	-	MIR548AJ1(0.0),LINC01013(0.0)	2
rs7849509	9	100480125	9.221e-05	1.09243	0.0226	T/C	0.318	0.313	1	(5708,432028,9867.10)++++++++-++++	8	rs12349178(0.998/-3.77),rs16923815(0.996/0.232),rs12346336(0.996/-0.342),rs28376250(0.985/0.828),rs10983405(0.98/-8.08),rs4617277(0.98/-8.49),rs4284139(0.979/-9.79),rs10119687(0.979/-7.3),rs16923719(0.978/-8.85),rs113526591(0.976/2.08),rs10123969(0.945/-17.8),rs3176639(0.942/-22),rs3176748(0.936/-41.8),rs10120102(0.935/-50.4),rs10116536(0.934/-51.1),rs7031623(0.934/-67.8),rs16923269(0.932/-48),rs…	100381625	100522525	140.9	rs12349178(0.998/-3.77),rs16923815(0.996/0.232),rs12346336(0.996/-0.342),rs28376250(0.985/0.828),rs10983405(0.98/-8.08),rs4617277(0.98/-8.49),rs10119687(0.979/-7.3),rs4284139(0.979/-9.79),rs16923719(0.978/-8.85),rs113526591(0.976/2.08),rs10123969(0.945/-17.8),rs3176639(0.942/-22),rs3176748(0.936/-41.8),rs10120102(0.935/-50.4),rs7031623(0.934/-67.8),rs10116536(0.934/-51.1),rs16923269(0.932/-48),rs…	100381625	100482205	100.58	-	TMOD1(-66.1),TSTD2(-34.2),NCBP1(0.0),XPA(0.0),PTCSC2(0.0)	5
rs17762330	17	55950363	9.226e-05	1.14191	0.0339	G/A	0.831	0.826	0.996	(4144,424291,7271.94)?-------+?+--	6	rs16942477(0.956/-6.68),rs113983219(0.95/-8.21),rs113277109(0.915/-11),rs35112216(0.46/-2.37),rs8080755(0.433/27.3),rs11653913(0.219/50.7),rs17762392(0.219/50.7)	55939363	56001063	61.7	rs16942477(0.956/-6.68),rs113983219(0.95/-8.21),rs113277109(0.915/-11)	55939363	55950363	11	-	MRPS23(0.0),CUEDC1(0.0)	2
rs6132975	20	2815760	9.234e-05	1.10672	0.0259	G/C	0.639	0.627	0.998	(4144,424291,7271.94)?-----+--?---	6	rs1329269(0.921/-5.66),rs730819(0.84/29.4),rs6051449(0.838/26.9),rs7262267(0.798/50.2),rs6051456(0.798/40.5),rs6138926(0.798/50),rs6138929(0.783/58.2),rs6138927(0.783/56.7),rs35458296(0.779/61.4),rs2181870(0.779/59.2),rs36052731(0.765/99.8),rs67724953(0.675/63.3),rs6138948(0.673/81.7),rs1016754(0.672/74),rs6084195(0.672/73.5)	2810100	2915560	105.46	rs1329269(0.921/-5.66),rs730819(0.84/29.4),rs6051449(0.838/26.9),rs6051456(0.798/40.5),rs6138926(0.798/50),rs7262267(0.798/50.2),rs6138929(0.783/58.2),rs6138927(0.783/56.7),rs35458296(0.779/61.4),rs2181870(0.779/59.2),rs36052731(0.765/99.8),rs67724953(0.675/63.3),rs6138948(0.673/81.7),rs6084195(0.672/73.5),rs1016754(0.672/74)	2810100	2915560	105.46	-	CPXM1(0.0),C20orf141(0.0),TMEM239(0.0),PCED1A(0.0),VPS16(0.0),PTPRA(0.0)	6
rs185743521	8	17887723	9.241e-05	0.69837	0.0918	G/A	0.977	0.979	0.985	(3948,423234,6941.26)?++++-+-+?+?+	5	-	17887723	17887723	0	-	17887723	17887723	0	-	PCM1(0.0),ASAH1(0.0)	2
rs72697279	9	7819621	9.257e-05	0.86011	0.0385	G/C	0.824	0.81	0.995	(3331,349121,5854.20)?++++?+++?-??	3	-	7819621	7819621	0	-	7819621	7819621	0	-	DMAC1(0.0)	1
rs773588	1	113844824	9.333e-05	1.1116	0.0271	C/A	0.284	0.278	0.999	(4374,425095,7629.62)---------?-+-	10	rs773554(0.981/-14.7),rs773556(0.981/-15.6),rs773560(0.981/-16.7),rs72685699(0.151/27)	113828124	113871824	43.7	rs773554(0.981/-14.7),rs773556(0.981/-15.6),rs773560(0.981/-16.7)	113828124	113844824	16.7	-	-	0
rs4985058	16	8949934	9.392e-05	0.84139	0.0442	G/C	0.907	0.926	0.994	(4144,424291,7271.94)?+++++++-?+-+	6	-	8949934	8949934	0	-	8949934	8949934	0	-	PMM2(0.0),LOC100130283(0.0),CARHSP1(0.0),USP7(0.0)	4
rs11187414	10	95167387	9.401e-05	1.22605	0.0522	T/C	0.0424	0.0741	1	(5708,432028,9867.10)+-++++-++++-+	8	rs2296143(0.998/1.35),rs2296142(0.997/1.25),rs3818352(0.997/2.2),rs10509656(0.997/2.73),rs11187416(0.995/3.9),rs10430653(0.984/1.67),rs17108637(0.961/4.15)	95167387	95171537	4.15	rs2296143(0.998/1.35),rs2296142(0.997/1.25),rs3818352(0.997/2.2),rs10509656(0.997/2.73),rs11187416(0.995/3.9),rs10430653(0.984/1.67),rs17108637(0.961/4.15)	95167387	95171537	4.15	-	MYOF(0.0)	1
rs149309694	14	103190946	9.412e-05	0.67368	0.1011	A/G	0.988	0.982	0.998	(4953,356918,8523.68)?+--+?+----?-	5	rs147601906(0.982/17.8),rs138139513(0.978/22)	103190946	103212946	22	rs147601906(0.982/17.8),rs138139513(0.978/22)	103190946	103212946	22	-	RCOR1(0.0),TRAF3(2.9)	2
rs73468067	15	98254734	9.414e-05	0.81587	0.0521	A/G	0.0453	0.0537	0.998	(5708,432028,9867.10)------+------	8	rs73468093(0.932/2.21)	98254734	98256944	2.21	rs73468093(0.932/2.21)	98254734	98256944	2.21	-	LINC00923(0.0)	1
rs147486226	6	77555021	9.489e-05	0.89853	0.0274	C/T	0.702	0.702	0.998	(4144,424291,7271.94)?++++++++?+++	6	rs72891084(0.999/-0.524),rs7766255(0.999/9.1),rs72891015(0.991/-31.5),rs79483791(0.966/-59.7),rs34144660(0.801/-62.2),rs9447799(0.721/-67.5),rs9447800(0.72/-65.4),rs985454(0.72/-64.3),rs6935009(0.719/-71.3),rs6912169(0.719/-71.3),rs13207302(0.715/-73.2),rs67307959(0.715/-73.6),rs13195087(0.62/-76.1),rs6918881(0.619/-80.7),rs34317226(0.61/-93.1),rs61004700(0.61/-93.1),rs35744814(0.61/-93.1),rs9447…	77405021	77564121	159.1	rs7766255(0.999/9.1),rs72891084(0.999/-0.524),rs72891015(0.991/-31.5),rs79483791(0.966/-59.7),rs34144660(0.801/-62.2),rs9447799(0.721/-67.5),rs9447800(0.72/-65.4),rs985454(0.72/-64.3),rs6935009(0.719/-71.3),rs6912169(0.719/-71.3),rs67307959(0.715/-73.6),rs13207302(0.715/-73.2),rs13195087(0.62/-76.1),rs6918881(0.619/-80.7),rs35744814(0.61/-93.1),rs34317226(0.61/-93.1),rs61004700(0.61/-93.1)	77461921	77564121	102.2	-	-	0
rs11866948	16	6594371	9.525e-05	1.10683	0.026	G/C	0.542	0.549	0.999	(3856,423427,6839.94)?--------?--?	5	rs12449047(0.955/-0.328),rs4786880(0.809/-3.71),rs8060408(0.801/-4.09),rs2160178(0.801/-4.43),rs7203593(0.8/-4.27)	6589941	6594371	4.43	rs12449047(0.955/-0.328),rs4786880(0.809/-3.71),rs2160178(0.801/-4.43),rs8060408(0.801/-4.09),rs7203593(0.8/-4.27)	6589941	6594371	4.43	-	RBFOX1(0.0)	1
rs449045	21	20280260	9.554e-05	0.90484	0.0256	G/C	0.406	0.421	0.996	(4144,424291,7271.94)?++++-+++?--+	6	rs457662(0.174/46.5)	20280260	20326760	46.5	-	20280260	20280260	0	-	-	0
rs13320800	3	15350849	9.556e-05	1.10098	0.0247	C/T	0.426	0.395	0.999	(4374,425095,7629.62)---++--++?---	7	rs1011751(0.974/-0.508),rs13326080(0.971/1.88),rs9873833(0.965/1.63),rs9836450(0.965/1.63),rs6763735(0.939/11.4),rs6789899(0.93/7.17),rs6774597(0.827/5.8),rs9868046(0.807/11.1)	15350341	15362249	11.908	rs1011751(0.974/-0.508),rs13326080(0.971/1.88),rs9873833(0.965/1.63),rs9836450(0.965/1.63),rs6763735(0.939/11.4),rs6789899(0.93/7.17),rs6774597(0.827/5.8),rs9868046(0.807/11.1)	15350341	15362249	11.908	-	SH3BP5-AS1(0.0),SH3BP5(0.0)	2
rs8039677	15	26096382	9.573e-05	1.16428	0.039	G/A	0.908	0.91	0.998	(5282,430167,9178.74)?---+---+--?-	10	-	26096382	26096382	0	-	26096382	26096382	0	-	ATP10A(0.0),MIR4715(0.0)	2
rs62056771	17	20900570	9.576e-05	1.10241	0.025	T/C	0.233	0.249	0.999	(5708,432028,9867.10)+-++-++++++++	8	rs11869271(0.992/1.19),rs11204329(0.991/2.13),rs1045215(0.991/2.39),rs75568568(0.99/9.42),rs62056832(0.99/11.7),rs11541311(0.99/10.6),rs16962375(0.989/10.4),rs3785544(0.988/14.9),rs11658178(0.988/22.9),rs11656662(0.988/21.3),rs11654801(0.987/22.6),rs716959(0.986/16),rs11653213(0.831/-16.4),rs62056768(0.83/-13.4),rs3891644(0.827/-30.1),rs11651078(0.82/-53.1),rs11658722(0.817/-41.9),rs11650623(0.81…	20847470	20923470	76	rs11869271(0.992/1.19),rs11204329(0.991/2.13),rs1045215(0.991/2.39),rs11541311(0.99/10.6),rs62056832(0.99/11.7),rs75568568(0.99/9.42),rs16962375(0.989/10.4),rs11656662(0.988/21.3),rs11658178(0.988/22.9),rs3785544(0.988/14.9),rs11654801(0.987/22.6),rs716959(0.986/16),rs11653213(0.831/-16.4),rs62056768(0.83/-13.4),rs3891644(0.827/-30.1),rs11651078(0.82/-53.1),rs11658722(0.817/-41.9),rs11650623(0.81…	20847470	20923470	76	-	CCDC144NL(-51.1),CCDC144NL-AS1(-42.0),LOC339260(0.0),USP22(0.0)	4
rs309387	4	123609937	9.625e-05	0.90448	0.0257	A/T	0.771	0.84	0.999	(5478,431224,9509.42)?--++---+----	7	rs12648663(0.922/-1.24),rs2390353(0.909/-7.84),rs1398559(0.903/-16.6),rs1026157(0.783/14),rs12511287(0.639/-31.4),rs6825988(0.639/-27.9)	123578537	123623937	45.4	rs12648663(0.922/-1.24),rs2390353(0.909/-7.84),rs1398559(0.903/-16.6),rs1026157(0.783/14),rs12511287(0.639/-31.4),rs6825988(0.639/-27.9)	123578537	123623937	45.4	-	IL21(-17.7),IL21-AS1(0.0),CETN4P(0.0),BBS12(0.0)	4
rs12303398	12	131818420	9.633e-05	1.14993	0.0358	T/C	0.153	0.133	0.989	(4045,116114,7033.06)+-+?+++++?+?+	5	rs71448267(0.989/1.74),rs71448268(0.987/4.46)	131818420	131822880	4.46	rs71448267(0.989/1.74),rs71448268(0.987/4.46)	131818420	131822880	4.46	-	LINC02415(0.0),LINC02370(0.0)	2
rs148296271	17	71993750	9.712e-05	0.71871	0.0848	G/T	0.0193	0.0184	0.994	(5512,430971,9536.42)+++++-+++++?+	7	rs149698655(0.986/-4.36)	71989390	71993750	4.36	rs149698655(0.986/-4.36)	71989390	71993750	4.36	-	-	0
rs61949904	13	62516397	9.717e-05	1.43405	0.0925	G/A	0.0242	0.0187	0.997	(3561,349925,6211.88)-----?---?+??	4	-	62516397	62516397	0	-	62516397	62516397	0	-	-	0
rs79971588	9	81804904	9.741e-05	1.14729	0.0352	T/C	0.1	0.0941	0.995	(5512,430971,9536.42)+++++++++++?+	7	-	81804904	81804904	0	-	81804904	81804904	0	-	LOC101927450(0.0)	1
rs142695225	11	20440531	9.766e-05	1.41765	0.0896	G/A	0.0171	0.0181	0.964	(5290,122566,9120.33)---?+--+--??-	6	rs180838012(0.609/-88.4)	20352131	20440531	88.4	rs180838012(0.609/-88.4)	20352131	20440531	88.4	-	HTATIP2(0.0),PRMT3(0.0)	2
rs12343469	9	95908320	9.78e-05	1.34999	0.077	T/C	0.0191	0.02	0.998	(5708,432028,9867.10)+++++++--+--+	8	rs12338035(0.954/1.44),rs76153552(0.951/5.55),rs7043055(0.949/4.65)	95908320	95913870	5.55	rs12338035(0.954/1.44),rs76153552(0.951/5.55),rs7043055(0.949/4.65)	95908320	95913870	5.55	-	CARD19(0.0),NINJ1(0.0),WNK2(0.0)	3
rs150639456	18	34870959	9.795e-05	1.3741	0.0816	A/G	0.0183	0.0173	0.995	(5512,430971,9536.42)++++-+-+-++?+	7	rs76848715(0.872/1.22)	34870959	34872179	1.22	rs76848715(0.872/1.22)	34870959	34872179	1.22	-	CELF4(0.0),LOC105372068(0.0)	2
rs72986478	6	135033880	9.8e-05	0.7646	0.0689	T/A	0.973	0.974	0.988	(5282,430167,9178.74)?+++++--+++?-	6	rs111709940(0.745/51.1)	135033880	135084980	51.1	rs111709940(0.745/51.1)	135033880	135084980	51.1	-	-	0
rs150336475	9	111627658	9.842e-05	1.30031	0.0674	A/T	0.0238	0.0322	0.994	(5708,432028,9867.10)++++++++++-++	8	rs118146489(0.871/4.08),rs138532142(0.868/26.6),rs142205239(0.868/29.1),rs141670242(0.868/31.6),rs149529575(0.864/35.2),rs79310943(0.862/54.8),rs17853166(0.862/52.3),rs118040782(0.861/62.8),rs150134211(0.861/48.5),rs28361124(0.861/120),rs41278365(0.861/98.2),rs28361169(0.861/86.5),rs112114410(0.861/47.1),rs2230786(0.861/64.5),rs142291720(0.861/131),rs28361142(0.861/107),rs139436503(0.861/59.8),rs…	111627658	111954658	327	rs118146489(0.871/4.08),rs141670242(0.868/31.6),rs142205239(0.868/29.1),rs138532142(0.868/26.6),rs149529575(0.864/35.2),rs79310943(0.862/54.8),rs17853166(0.862/52.3),rs139477113(0.861/128),rs146270611(0.861/56),rs139146261(0.861/104),rs118040782(0.861/62.8),rs142291720(0.861/131),rs28361164(0.861/87.3),rs112664895(0.861/87.5),rs59194472(0.861/63.7),rs139436503(0.861/59.8),rs2230786(0.861/64.5),rs…	111627658	111809658	182	-	ACTL7B(0.0),ACTL7A(0.0),ELP1(0.0),FAM206A(19.0),CTNNAL1(27.2),TMEM245(99.8),MIR32(130.8)	7
rs12737655	1	52846324	9.848e-05	1.22961	0.0531	G/A	0.95	0.94	0.996	(5282,430167,9178.74)?+---------?-	6	rs34115295(0.817/-31.2),rs72666805(0.727/-131),rs72665078(0.629/-228),rs55680595(0.616/-394),rs72665017(0.615/-405),rs72665027(0.614/-381),rs72665041(0.576/-357),rs12069970(0.119/-804),rs12069971(0.119/-804)	52042324	52846324	804	rs34115295(0.817/-31.2),rs72666805(0.727/-131),rs72665078(0.629/-228),rs55680595(0.616/-394),rs72665017(0.615/-405),rs72665027(0.614/-381)	52441324	52846324	405	-	RAB3B(-339.9),TXNDC12(-274.5),KTI12(-296.9),TXNDC12-AS1(-278.0),BTF3L4(-239.9),ZFYVE9(0.0),CC2D1B(0.0),ORC1(0.0),PRPF38A(0.0),TUT4(0.0)	10
rs965382	16	77345851	9.887e-05	1.12558	0.0304	T/C	0.229	0.246	0.999	(3835,395658,6304.57)+-?+++-++++++	7	rs274534(0.944/-1.65),rs9939072(0.209/-44.5),rs1582981(0.206/-43.5),rs8044103(0.206/-42.9),rs2077813(0.206/-42.1),rs1582982(0.206/-43.5),rs9924611(0.205/-41.6),rs2077814(0.205/-42),rs12918088(0.195/-30.7),rs34807040(0.194/-32),rs34617072(0.194/-35.9),rs35076488(0.194/-33.6),rs60755592(0.194/-38.2),rs66771322(0.194/-38.4),rs17712844(0.194/-31.9),rs17712814(0.194/-33.1),rs67261439(0.194/-38.4),rs35…	77294251	77345851	51.6	rs274534(0.944/-1.65)	77344201	77345851	1.65	-	ADAMTS18(0.0)	1
rs117213919	11	6151501	9.921e-05	0.71085	0.0877	C/T	0.977	0.977	0.977	(3948,423234,6941.26)?++-+++++?+?-	5	rs117284862(0.521/-115),rs79357583(0.456/-60.4)	6036501	6151501	115	-	6151501	6151501	0	-	OR56B4(0.0),OR52B2(0.0)	2
rs144692138	10	95536826	9.932e-05	1.33069	0.0734	C/T	0.0222	0.0288	0.991	(5512,430971,9536.42)-+-++--+---?-	7	-	95536826	95536826	0	-	95536826	95536826	0	-	LGI1(0.0)	1
rs150288020	5	165893520	9.963e-05	1.47728	0.1003	T/G	0.0157	0.0116	0.997	(4391,46864,7543.19)+++???+??+??+	4	rs140220805(0.971/-3.74),rs73355469(0.968/3.3),rs73357256(0.954/11.7),rs77861932(0.944/14.3),rs73357277(0.904/30.6),rs73357278(0.904/30.6),rs73357285(0.902/31.4)	165889780	165924920	35.14	rs140220805(0.971/-3.74),rs73355469(0.968/3.3),rs73357256(0.954/11.7),rs77861932(0.944/14.3),rs73357278(0.904/30.6),rs73357277(0.904/30.6),rs73357285(0.902/31.4)	165889780	165924920	35.14	-	-	0
rs201659778	12	91664745	9.981e-05	0.71591	0.0859	A/G	0.974	0.977	1	(3207,43303,5800.01)??-??????-???	2	-	91664745	91664745	0	-	91664745	91664745	0	-	-	0
rs10417677	19	1960927	9.993e-05	0.85727	0.0396	C/T	0.0787	0.102	0.999	(5708,432028,9867.10)++++-+-+-++-+	8	rs11883323(0.993/-1.8),rs73522924(0.993/-2.92),rs4807180(0.988/4.91),rs4806823(0.988/5.16),rs4807182(0.988/5.3),rs12985953(0.987/5.57),rs7250675(0.985/-16.4),rs8105267(0.985/-15.4),rs9797840(0.928/4.42)	1944527	1966497	21.97	rs11883323(0.993/-1.8),rs73522924(0.993/-2.92),rs4807182(0.988/5.3),rs4806823(0.988/5.16),rs4807180(0.988/4.91),rs12985953(0.987/5.57),rs7250675(0.985/-16.4),rs8105267(0.985/-15.4),rs9797840(0.928/4.42)	1944527	1966497	21.97	-	ADAT3(0.0),SCAMP4(0.0),CSNK1G2(0.0),CSNK1G2-AS1(0.0),BTBD2(0.0)	5
rs148022081	4	92389093	0.0001003	1.33309	0.0739	G/A	0.959	0.959	0.996	(3409,393797,5616.21)?-?-------+?-	5	rs115416487(0.971/18.6),rs17281840(0.935/-32.8),rs116200506(0.788/145)	92356293	92534093	177.8	rs115416487(0.971/18.6),rs17281840(0.935/-32.8),rs116200506(0.788/145)	92356293	92534093	177.8	-	CCSER1(0.0)	1
rs6017437	20	43503276	0.0001004	0.89226	0.0293	C/A	0.737	0.785	0.995	(4011,116367,7006.06)?++?+++++?+-+	5	rs2239535(0.978/12.9),rs6031855(0.774/19.6),rs2267850(0.774/21.7),rs12481468(0.773/29.2)	43503276	43532476	29.2	rs2239535(0.978/12.9),rs6031855(0.774/19.6),rs2267850(0.774/21.7),rs12481468(0.773/29.2)	43503276	43532476	29.2	-	YWHAB(0.0),PABPC1L(0.0),TOMM34(17.5)	3
rs7728584	5	145313542	0.0001008	0.88206	0.0323	C/T	0.797	0.809	0.997	(3856,423427,6839.94)?++--++++?++?	5	rs868776(0.993/-0.269),rs868777(0.993/-0.314),rs868775(0.966/-0.214),rs7734655(0.952/1.34),rs7733710(0.949/1.44),rs112389966(0.937/1.58),rs7448724(0.174/-68.1),rs393371(0.157/-49.1)	145245442	145315122	69.68	rs868777(0.993/-0.314),rs868776(0.993/-0.269),rs868775(0.966/-0.214),rs7734655(0.952/1.34),rs7733710(0.949/1.44),rs112389966(0.937/1.58)	145313228	145315122	1.894	-	SH3RF2(0.0)	1
rs116045844	2	52451381	0.0001009	0.80148	0.0569	G/T	0.958	0.94	0.995	(5282,430167,9178.74)?+++++++-++?+	6	-	52451381	52451381	0	-	52451381	52451381	0	-	LOC730100(0.0)	1
rs2971611	2	220879479	0.0001009	1.14316	0.0344	T/C	0.147	0.118	0.998	(4374,425095,7629.62)+++++++++?+++	7	rs2664226(0.994/-5.94),rs2911638(0.98/12.2),rs1035601(0.975/5.49),rs78588623(0.147/-74.8)	220804679	220891679	87	rs2664226(0.994/-5.94),rs2911638(0.98/12.2),rs1035601(0.975/5.49)	220873539	220891679	18.14	-	-	0
rs12487624	3	115650858	0.000101	1.10263	0.0251	A/G	0.524	0.52	0.998	(4144,424291,7271.94)?+++++++-?+++	6	rs4240161(0.977/3.56),rs4381931(0.971/5.39),rs7613846(0.97/6.03),rs112488912(0.264/16.5),rs75017646(0.263/15.9),rs17697123(0.262/24.5),rs74723958(0.262/14.8)	115650858	115675358	24.5	rs4240161(0.977/3.56),rs4381931(0.971/5.39),rs7613846(0.97/6.03)	115650858	115656888	6.03	-	LSAMP(0.0),SNORD155(0.0)	2
rs11257767	10	6316910	0.0001015	0.8863	0.0311	A/T	0.792	0.821	0.996	(4144,424291,7271.94)?+----++-?---	6	rs11257742(0.965/-2.09),rs11257741(0.959/-2.19),rs11257712(0.797/-6.33)	6310580	6316910	6.33	rs11257742(0.965/-2.09),rs11257741(0.959/-2.19),rs11257712(0.797/-6.33)	6310580	6316910	6.33	-	PFKFB3(0.0)	1
rs75159649	3	65368166	0.0001021	0.85882	0.0392	A/C	0.859	0.86	0.988	(3660,422370,6509.26)?------+-?-??	4	-	65368166	65368166	0	-	65368166	65368166	0	-	MAGI1(0.0)	1
rs62389639	6	14734463	0.0001025	0.86797	0.0365	A/G	0.833	0.872	0.977	(3856,423427,6839.94)?---+--++?--?	5	rs62389638(0.808/-1.43),rs9370776(0.784/-9.77),rs13197778(0.776/-9.55),rs13209328(0.776/-9.55),rs1267490(0.776/-17),rs9370775(0.775/-10.7),rs9349957(0.773/-10.7),rs9349956(0.767/-16.2),rs9367849(0.708/-9.48),rs9370777(0.706/-9.23),rs9370774(0.694/-12.6),rs17119(0.693/-15),rs12524341(0.661/-4.94),rs1267491(0.658/-17.6),rs1267500(0.653/-18.6),rs1267501(0.64/-19.2),rs2024831(0.615/-19.6),rs7757476(0…	14711963	14734463	22.5	rs62389638(0.808/-1.43),rs9370776(0.784/-9.77),rs13197778(0.776/-9.55),rs13209328(0.776/-9.55),rs1267490(0.776/-17),rs9370775(0.775/-10.7),rs9349957(0.773/-10.7),rs9349956(0.767/-16.2),rs9367849(0.708/-9.48),rs9370777(0.706/-9.23),rs9370774(0.694/-12.6),rs17119(0.693/-15),rs12524341(0.661/-4.94),rs1267491(0.658/-17.6),rs1267500(0.653/-18.6),rs1267501(0.64/-19.2),rs2024831(0.615/-19.6)	14714863	14734463	19.6	/(0.693)rs17119;Inflammatory_bo...(26192919)(2E-11);Inflammatory_bo...(23128233)(3E-11);Inflammatory_bo...(28067908)(9E-11);Multiple_sclerosis(24076602)(1E-10);Crohn's_disease(26192919)(2E-8)	-	0
rs117768054	6	75313799	0.0001039	1.32883	0.0733	G/A	0.0282	0.0206	0.996	(4977,356667,8536.67)---+??++---?+	5	-	75313799	75313799	0	-	75313799	75313799	0	-	LOC101928516(0.0)	1
rs17127017	14	54345797	0.0001044	1.16707	0.0398	T/C	0.107	0.0936	0.999	(4374,425095,7629.62)-+++++++-?--+	10	rs74053128(1/0.043),rs113161185(0.999/-1.78),rs144599893(0.999/-0.931),rs74517153(0.999/-1.47),rs111948598(0.999/-1.19),rs17127020(0.999/0.132),rs74053129(0.999/0.213),rs112731178(0.998/-2.06),rs74053143(0.998/0.423),rs2067562(0.994/2.91),rs74053149(0.994/2.87),rs74053146(0.994/2.87),rs74053150(0.994/2.95),rs74053151(0.993/3.7),rs113686143(0.99/8.23),rs74053152(0.986/7.16)	54343737	54354027	10.29	rs74053128(1/0.043),rs113161185(0.999/-1.78),rs17127020(0.999/0.132),rs111948598(0.999/-1.19),rs144599893(0.999/-0.931),rs74517153(0.999/-1.47),rs74053129(0.999/0.213),rs74053143(0.998/0.423),rs112731178(0.998/-2.06),rs74053149(0.994/2.87),rs74053150(0.994/2.95),rs2067562(0.994/2.91),rs74053146(0.994/2.87),rs74053151(0.993/3.7),rs113686143(0.99/8.23),rs74053152(0.986/7.16)	54343737	54354027	10.29	-	-	0
rs141145090	7	139151771	0.0001051	0.64006	0.115	T/C	0.985	0.982	0.988	(3454,421315,6164.57)?+--?--+-?-??	3	-	139151771	139151771	0	-	139151771	139151771	0	-	LUC7L2(0.0),C7orf55-LUC7L2(0.0),LOC100129148(0.0),KLRG2(0.0)	4
rs4322663	16	9127247	0.0001052	1.12187	0.0297	T/C	0.243	0.247	0.996	(4144,424291,7271.94)?+++++++-?+++	6	rs9933267(0.991/-1.61),rs6498369(0.983/3.48),rs4985022(0.982/4.11),rs9932592(0.982/4.24),rs4985087(0.981/4),rs4985021(0.981/3.84),rs4575534(0.563/0.259),rs9939869(0.561/0.689),rs9939123(0.558/-1.51)	9125637	9131487	5.85	rs9933267(0.991/-1.61),rs6498369(0.983/3.48),rs9932592(0.982/4.24),rs4985022(0.982/4.11),rs4985087(0.981/4),rs4985021(0.981/3.84)	9125637	9131487	5.85	-	-	0
rs78524528	3	154053954	0.0001052	1.22116	0.0515	G/A	0.0502	0.0672	0.997	(5512,430971,9536.42)----+++----?-	7	rs17722535(0.58/-140),rs116673209(0.564/-182),rs114260157(0.534/-295)	153758954	154053954	295	-	154053954	154053954	0	-	DHX36(0.0),GPR149(0.0)	2
rs9930885	16	69046826	0.0001056	1.16067	0.0384	A/G	0.0804	0.0913	1	(5708,432028,9867.10)+++-+++-++-++	8	rs2861406(0.999/-4.03),rs9930810(0.997/-0.081),rs1125672(0.997/-3.36),rs9933071(0.996/6.37),rs7188392(0.995/-8.48),rs9935285(0.992/-10.4),rs8059975(0.992/-17.3),rs12103365(0.992/-9.06),rs9302596(0.991/-19.1),rs13330043(0.991/-20.6),rs8054743(0.991/-17.9),rs13335345(0.991/-20.4),rs8051905(0.989/-29.1),rs9924306(0.989/-27.1),rs28651405(0.986/-18.2),rs75089078(0.985/-17.7),rs117868335(0.985/-18.3),r…	68917826	69460826	543	rs2861406(0.999/-4.03),rs9930810(0.997/-0.081),rs1125672(0.997/-3.36),rs9933071(0.996/6.37),rs7188392(0.995/-8.48),rs8059975(0.992/-17.3),rs9935285(0.992/-10.4),rs12103365(0.992/-9.06),rs13330043(0.991/-20.6),rs9302596(0.991/-19.1),rs13335345(0.991/-20.4),rs8054743(0.991/-17.9),rs9924306(0.989/-27.1),rs8051905(0.989/-29.1),rs28651405(0.986/-18.2),rs117868335(0.985/-18.3),rs75089078(0.985/-17.7),r…	68917826	69053196	135.37	-	CDH1(-127.4),TANGO6(0.0)	2
rs7543071	1	64855705	0.0001062	0.88772	0.0307	C/T	0.225	0.237	1	(4045,351846,6974.56)+++++?++-?-++	6	rs72671331(0.997/-6.53),rs12037544(0.996/-9.89),rs12022991(0.995/-14.3),rs7524084(0.995/4.66),rs6695900(0.993/7.27),rs12027241(0.898/-20.4),rs12026203(0.896/-21.4),rs1587167(0.111/-72.8),rs35998971(0.111/-72.4)	64782905	64862975	80.07	rs72671331(0.997/-6.53),rs12037544(0.996/-9.89),rs12022991(0.995/-14.3),rs7524084(0.995/4.66),rs6695900(0.993/7.27),rs12027241(0.898/-20.4),rs12026203(0.896/-21.4)	64834305	64862975	28.67	-	-	0
rs72647323	8	126440867	0.0001066	0.62251	0.1223	C/T	0.984	0.988	0.98	(2973,40226,5225.20)?++?+?+-?????	2	-	126440867	126440867	0	-	126440867	126440867	0	-	TRIB1(0.0)	1
rs72900104	18	37109322	0.0001066	0.90258	0.0265	G/A	0.664	0.677	0.997	(4144,424291,7271.94)?++-++-++?+++	6	rs16971968(0.823/5.55),rs16971967(0.823/5.36),rs75672299(0.8/21.1),rs12456525(0.789/47.5),rs2862032(0.788/44.6),rs1531821(0.788/24.5),rs2726252(0.787/71.4),rs75509100(0.787/47.7),rs1482974(0.787/27.5),rs1384582(0.787/63.7),rs2625068(0.787/63.5),rs74549373(0.786/56.4),rs2852350(0.786/61),rs75519781(0.784/28),rs79864289(0.783/26.9),rs2726214(0.774/124),rs79958063(0.751/-1.28),rs12456794(0.73/-35.3)…	36980322	37233322	253	rs16971967(0.823/5.36),rs16971968(0.823/5.55),rs75672299(0.8/21.1),rs12456525(0.789/47.5),rs1531821(0.788/24.5),rs2862032(0.788/44.6),rs1384582(0.787/63.7),rs1482974(0.787/27.5),rs2625068(0.787/63.5),rs75509100(0.787/47.7),rs2726252(0.787/71.4),rs2852350(0.786/61),rs74549373(0.786/56.4),rs75519781(0.784/28),rs79864289(0.783/26.9),rs2726214(0.774/124),rs79958063(0.751/-1.28),rs12456794(0.73/-35.3)…	36980322	37233322	253	-	MIR924HG(0.0),MIR924(42.8),MIR5583-2(97.4),MIR5583-1(97.4)	4
rs142826555	11	18735547	0.0001067	1.35202	0.0778	T/C	0.0224	0.0187	0.997	(4977,356667,8536.67)++++??+++++?-	5	-	18735547	18735547	0	-	18735547	18735547	0	-	TMEM86A(0.0),IGSF22(0.0),PTPN5(0.0)	3
rs116931412	19	33161859	0.000107	1.3139	0.0705	C/T	0.0238	0.0166	0.998	(5619,431547,9716.89)++------+-?+-	8	-	33161859	33161859	0	-	33161859	33161859	0	-	ANKRD27(0.0),RGS9BP(0.0),NUDT19(0.0),TDRD12(0.0)	4
rs697466	6	166376620	0.000107	0.90357	0.0262	T/G	0.445	0.493	0.996	(3856,423427,6839.94)?---+----?+-?	5	-	166376620	166376620	0	-	166376620	166376620	0	-	LINC00473(0.0),LINC00602(0.0)	2
rs4793554	17	55633229	0.0001079	0.91879	0.0219	G/A	0.558	0.601	0.999	(5478,431224,9509.42)?++0-++-++-+-	7	rs28593585(0.791/2.81),rs9912125(0.644/0.239)	55633229	55636039	2.81	rs28593585(0.791/2.81),rs9912125(0.644/0.239)	55633229	55636039	2.81	-	MSI2(0.0),LOC101927557(0.0),LOC101927539(0.0)	3
rs10857437	10	50381921	0.0001081	0.85933	0.0392	G/A	0.86	0.879	0.989	(3660,422370,6509.26)?+++-++++?+??	8	-	50381921	50381921	0	-	50381921	50381921	0	-	FAM170B-AS1(0.0),FAM170B(0.0),TMEM273(0.0)	3
rs75418092	12	3464810	0.0001084	0.71277	0.0875	G/A	0.979	0.98	0.998	(4519,354955,7814.51)?+++??-?-+-?+	5	-	3464810	3464810	0	-	3464810	3464810	0	-	LOC100128253(0.0),LINC02417(0.0),PRMT8(0.0)	3
rs11653920	17	45313601	0.0001087	0.89378	0.029	T/A	0.32	0.365	0.994	(3660,422370,6509.26)?+++-++-+?-??	4	rs113046939(0.267/281),rs151275940(0.255/435),rs112743441(0.255/350),rs12603582(0.244/64),rs7209109(0.209/78),rs4793994(0.172/277),rs150542839(0.168/296)	45313601	45748601	435	-	45313601	45313601	0	-	CDC27(0.0),MYL4(0.0),ITGB3(0.0)	3
rs79176886	6	19423283	0.0001087	1.18898	0.0447	C/A	0.062	0.0415	0.997	(5708,432028,9867.10)-+----+-+-+--	8	rs12527470(0.141/-169)	19254283	19423283	169	-	19423283	19423283	0	-	LOC105374960(0.0)	1
rs137977534	5	89735307	0.0001093	1.32339	0.0724	G/A	0.0239	0.0183	0.996	(5502,430973,9522.41)++--?----+---	7	rs138864970(0.992/-12.4)	89722907	89735307	12.4	rs138864970(0.992/-12.4)	89722907	89735307	12.4	-	CETN3(0.0),LOC731157(0.0),MBLAC2(0.0),POLR3G(0.0)	4
rs3109202	4	169562461	0.0001103	1.14374	0.0347	C/T	0.148	0.129	0.996	(4374,425095,7629.62)-----+-+-?-++	7	rs3109801(0.585/5.58),rs2723702(0.584/4.76),rs3109201(0.538/-1.49)	169560971	169568041	7.07	-	169562461	169562461	0	-	PALLD(0.0)	1
rs57862683	2	198747537	0.0001109	0.90719	0.0252	A/G	0.452	0.539	0.999	(4144,424291,7271.94)?---+----?---	6	rs10169453(0.884/87.7),rs1607376(0.884/80.4),rs55696134(0.884/74),rs10204166(0.884/87.7),rs10497809(0.881/78.1),rs4850817(0.881/47.7),rs12472359(0.862/-160),rs6743671(0.836/-184),rs2341510(0.835/-189),rs7340470(0.835/-202),rs4850438(0.829/-164),rs10497807(0.829/-162),rs13029495(0.828/-165),rs4850808(0.826/-171),rs11690491(0.789/-233),rs11690844(0.789/-232),rs970552(0.789/-250),rs10196961(0.789/-2…	198214537	198950537	736	rs55696134(0.884/74),rs10204166(0.884/87.7),rs1607376(0.884/80.4),rs10169453(0.884/87.7),rs10497809(0.881/78.1),rs4850817(0.881/47.7),rs12472359(0.862/-160),rs6743671(0.836/-184),rs2341510(0.835/-189),rs7340470(0.835/-202),rs4850438(0.829/-164),rs10497807(0.829/-162),rs13029495(0.828/-165),rs4850808(0.826/-171),rs11690844(0.789/-232),rs7603839(0.789/-213),rs10196961(0.789/-234),rs13413470(0.789/-…	198258537	198950537	692	/(0.784)rs6738825;Crohn's_disease(21102463)(4E-9)/(0.647)rs1064213;Allergic_diseas...(29083406)(5E-12)	SF3B1(-397.7),COQ10B(-357.5),HSPD1(-332.5),SNORA105A(-345.9),SNORA105B(-345.9),HSPE1(-329.4),HSPE1-MOB4(-279.1),MOB4(-279.1),RFTN2(-157.0),MARS2(-124.4),BOLL(-46.5),PLCL1(0.0)	12
rs187875229	8	138658256	0.000111	1.57775	0.118	G/A	0.0174	0.0102	0.996	(2999,40754,5342.37)-?-???-?-??+-	4	rs144834814(0.998/-0.109),rs185993870(0.923/21.2),rs145603757(0.912/51.1)	138658147	138709356	51.209	rs144834814(0.998/-0.109),rs185993870(0.923/21.2),rs145603757(0.912/51.1)	138658147	138709356	51.209	-	-	0
rs2047245	4	176673368	0.000111	0.64294	0.1143	C/T	0.982	0.986	0.984	(3486,42061,6020.32)?++?-?+++?-?+	4	-	176673368	176673368	0	-	176673368	176673368	0	-	GPM6A(0.0),LOC101928590(0.0)	2
rs61281821	14	103216403	0.0001128	0.88214	0.0325	A/G	0.872	0.901	0.997	(5478,431224,9509.42)?---+--++----	7	rs4900553(0.977/-0.052),rs4906257(0.977/-0.411),rs4900551(0.975/-1.17),rs4906256(0.974/-2.36),rs149962951(0.952/-8.29),rs12100866(0.831/-88.6),rs12100852(0.831/-88.8),rs59457020(0.831/-25.6),rs9943976(0.83/-83.3),rs734569(0.83/-82.6),rs74082456(0.829/-106),rs80031694(0.827/-41.2),rs78142501(0.826/-51.3),rs12101108(0.825/-90),rs151321955(0.825/-96),rs75721254(0.825/-98.4),rs147276773(0.825/-98.6),…	103060403	103216403	156	rs4900553(0.977/-0.052),rs4906257(0.977/-0.411),rs4900551(0.975/-1.17),rs4906256(0.974/-2.36),rs149962951(0.952/-8.29),rs59457020(0.831/-25.6),rs12100852(0.831/-88.8),rs12100866(0.831/-88.6),rs734569(0.83/-82.6),rs9943976(0.83/-83.3),rs74082456(0.829/-106),rs80031694(0.827/-41.2),rs78142501(0.826/-51.3),rs75721254(0.825/-98.4),rs74385299(0.825/-95.1),rs74082443(0.825/-130),rs12101108(0.825/-90),r…	103060403	103216403	156	-	LINC02323(-144.2),RCOR1(0.0),TRAF3(0.0)	3
rs141556238	1	114658263	0.000113	1.44846	0.096	A/T	0.0175	0.014	0.994	(4895,356858,8449.36)+++-+?+++++??	5	rs74714424(0.113/-97)	114561263	114658263	97	-	114658263	114658263	0	-	SYT6(0.0)	1
rs2041018	7	20314239	0.0001135	1.16056	0.0386	T/C	0.0868	0.0602	0.999	(5708,432028,9867.10)++++--+++++-+	8	rs17142623(0.896/-19.8)	20294439	20314239	19.8	rs17142623(0.896/-19.8)	20294439	20314239	19.8	-	MACC1(-7.2),LOC100506098(-2.9),LOC101927769(0.0)	3
rs73943283	18	11388997	0.0001136	0.86571	0.0374	C/T	0.902	0.933	0.993	(5345,123300,9243.54)?++?-++-++-++	6	rs7229843(0.982/-1.68),rs12454764(0.971/-7.69),rs55716049(0.894/-3.1),rs116607342(0.893/-4.24),rs56773450(0.73/6.31)	11381307	11395307	14	rs7229843(0.982/-1.68),rs12454764(0.971/-7.69),rs55716049(0.894/-3.1),rs116607342(0.893/-4.24),rs56773450(0.73/6.31)	11381307	11395307	14	-	-	0
rs148205466	16	57792979	0.0001137	1.35432	0.0786	G/C	0.0215	0.0143	0.992	(5306,429916,9191.73)-+-+?------?+	6	rs117833061(0.282/-9.72)	57783259	57792979	9.72	-	57792979	57792979	0	-	DRC7(0.0),KATNB1(0.0),KIFC3(0.0),MIR6772(0.0)	4
rs12450733	17	45855404	0.0001139	1.10594	0.0261	G/A	0.323	0.283	0.999	(4374,425095,7629.62)---------?---	7	rs12450729(1/-0.041),rs4793647(1/-1.31),rs56363619(1/-0.783),rs67441169(1/-0.942),rs11079790(1/-1.78),rs4793646(0.999/-1.44),rs8071192(0.998/0.737),rs28589850(0.998/0.309),rs12451815(0.997/0.552),rs11658511(0.994/1.51),rs56387656(0.994/4.78),rs8078052(0.994/4.03),rs12453955(0.994/6.54),rs11655336(0.994/3.43),rs11079791(0.994/3.7),rs11655112(0.994/1.16),rs11652387(0.994/1.39),rs8071112(0.994/1.05)…	45807504	45867904	60.4	rs67441169(1/-0.942),rs12450729(1/-0.041),rs11079790(1/-1.78),rs4793647(1/-1.31),rs56363619(1/-0.783),rs4793646(0.999/-1.44),rs8071192(0.998/0.737),rs28589850(0.998/0.309),rs12451815(0.997/0.552),rs12453955(0.994/6.54),rs11655336(0.994/3.43),rs8071112(0.994/1.05),rs11658511(0.994/1.51),rs56387656(0.994/4.78),rs11079791(0.994/3.7),rs8078052(0.994/4.03),rs17773010(0.994/2.89),rs11655112(0.994/1.16)…	45807504	45867904	60.4	-	KPNB1(-44.4),TBKBP1(-16.0),TBX21(0.0),OSBPL7(0.0),MRPL10(0.0),LRRC46(3.6),SCRN2(9.6)	7
rs1330598	13	61933131	0.000114	1.10021	0.0247	C/T	0.24	0.204	1	(5708,432028,9867.10)----+-----++-	8	rs9670441(0.999/-0.671),rs12429127(0.976/2.43),rs61955375(0.905/-7.93),rs12584545(0.884/6.42)	61925201	61939551	14.35	rs9670441(0.999/-0.671),rs12429127(0.976/2.43),rs61955375(0.905/-7.93),rs12584545(0.884/6.42)	61925201	61939551	14.35	-	PCDH20(0.7)	1
rs828422	5	3191196	0.0001143	1.10495	0.0259	G/C	0.446	0.393	0.997	(3856,423427,6839.94)?--------?--?	5	rs694359(0.919/0.066),rs373327(0.895/0.928),rs427727(0.889/2.2),rs1215664(0.287/-10.4),rs1151905(0.286/-13),rs1151904(0.285/-12.8),rs395541(0.261/-11.7)	3178196	3193396	15.2	rs694359(0.919/0.066),rs373327(0.895/0.928),rs427727(0.889/2.2)	3191196	3193396	2.2	-	LINC01377(0.0)	1
rs73024215	19	33784657	0.0001148	1.22422	0.0525	T/C	0.951	0.934	0.992	(5282,430167,9178.74)?+++-++--++?+	6	rs41355649(0.813/5.9)	33784657	33790557	5.9	rs41355649(0.813/5.9)	33784657	33790557	5.9	-	CEBPA(0.0),CEBPA-DT(0.0)	2
rs1564289	8	2143681	0.0001149	0.90285	0.0265	G/A	0.598	0.639	0.998	(3856,423427,6839.94)?++++++-+?+-?	5	rs4876211(0.473/-4.94),rs4876212(0.465/-5.84),rs4876207(0.408/-4.2)	2137841	2143681	5.84	-	2143681	2143681	0	-	-	0
rs10518120	4	75106485	0.0001153	1.14614	0.0354	A/G	0.832	0.81	0.992	(3660,422370,6509.26)?+++-++-+?-??	8	-	75106485	75106485	0	-	75106485	75106485	0	-	MTHFD2L(0.0)	1
rs116172193	3	88396098	0.0001159	0.75096	0.0743	C/T	0.0232	0.0197	0.995	(5708,432028,9867.10)++++++++++-++	8	rs143431398(0.416/50.4),rs116709292(0.392/53.3)	88396098	88449398	53.3	-	88396098	88396098	0	-	-	0
rs11893469	2	109807143	0.0001159	1.11572	0.0284	T/C	0.165	0.174	0.998	(5708,432028,9867.10)+++++++-++++-	8	rs12623119(0.972/6.45),rs12616552(0.972/6.52),rs1560387(0.906/28.2)	109807143	109835343	28.2	rs12616552(0.972/6.52),rs12623119(0.972/6.45),rs1560387(0.906/28.2)	109807143	109835343	28.2	-	SH3RF3(0.0),MIR4265(0.0)	2
rs113362364	2	141581545	0.0001161	0.74811	0.0753	A/C	0.978	0.981	0.992	(5345,123300,9243.54)?--?-+-------	6	-	141581545	141581545	0	-	141581545	141581545	0	-	LRP1B(0.0)	1
rs9584145	13	86983949	0.0001174	1.48038	0.1018	C/G	0.0174	0.0106	0.999	(3417,321928,5499.30)++?++?+-++?+-	6	-	86983949	86983949	0	-	86983949	86983949	0	-	-	0
rs73286946	14	70325708	0.0001176	0.86788	0.0368	C/T	0.864	0.879	0.994	(4144,424291,7271.94)?++++++--?-++	6	-	70325708	70325708	0	-	70325708	70325708	0	-	LOC100506358(0.0),SMOC1(0.0)	2
rs58774177	8	144629194	0.000118	1.08904	0.0222	C/T	0.34	0.34	0.999	(5708,432028,9867.10)---+-------++	8	rs12716574(0.999/-0.68),rs964195(0.992/-7.26),rs3750207(0.992/-8.11),rs1318196(0.991/-8.85),rs6998917(0.978/-5.07),rs10095885(0.438/32.2),rs896949(0.383/31.4),rs28405113(0.227/60.6),rs2278897(0.219/63)	144620344	144692194	71.85	rs12716574(0.999/-0.68),rs964195(0.992/-7.26),rs3750207(0.992/-8.11),rs1318196(0.991/-8.85),rs6998917(0.978/-5.07)	144620344	144629194	8.85	-	ZC3H3(0.0),SNORD149(0.0),GSDMD(0.0),LOC100310756(0.0),MROH6(0.0),NAPRT(0.0),EEF1D(0.0)	7
rs76733228	16	11658036	0.0001185	1.15361	0.0371	A/G	0.0925	0.0959	0.994	(5512,430971,9536.42)+++++++++++?+	7	rs11644278(0.995/0.942),rs58377956(0.989/1.52),rs9673818(0.975/-3.85),rs59713113(0.972/-4.58),rs78796297(0.958/-6.04),rs11644565(0.919/-7.94),rs112356538(0.874/5.72),rs75510753(0.521/-4.9)	11650096	11663756	13.66	rs11644278(0.995/0.942),rs58377956(0.989/1.52),rs9673818(0.975/-3.85),rs59713113(0.972/-4.58),rs78796297(0.958/-6.04),rs11644565(0.919/-7.94),rs112356538(0.874/5.72)	11650096	11663756	13.66	-	LITAF(0.0)	1
rs758593	5	149577919	0.0001188	1.08611	0.0214	G/A	0.404	0.425	0.998	(5708,432028,9867.10)----+--+----+	9	rs4705425(0.582/7.06),rs3815375(0.524/7.51)	149577919	149585429	7.51	-	149577919	149577919	0	-	PDGFRB(0.0),CDX1(0.0),SLC6A7(0.0),CAMK2A(0.0)	4
rs4371170	16	80005203	0.0001189	0.84603	0.0435	A/G	0.0886	0.0912	1	(4168,424040,7284.93)---+?---+?---	6	rs4300657(1/-0.199),rs4344762(1/-0.262),rs62042260(1/0.297),rs62040158(1/0.16),rs74038404(0.999/0.775),rs4398121(0.999/-1.29),rs62040157(0.999/-0.699),rs16951842(0.999/0.792),rs4337308(0.999/-1.2),rs4889060(0.999/-1.68),rs41327351(0.999/0.697),rs4591155(0.999/-1.37),rs34819814(0.999/-1.45),rs4600478(0.999/-0.225),rs4337307(0.998/-1.24),rs16951843(0.998/0.87),rs16951848(0.998/0.899),rs62042261(0.9…	79989803	80020703	30.9	rs62040158(1/0.16),rs4344762(1/-0.262),rs4300657(1/-0.199),rs62042260(1/0.297),rs4600478(0.999/-0.225),rs16951842(0.999/0.792),rs4889060(0.999/-1.68),rs34819814(0.999/-1.45),rs4591155(0.999/-1.37),rs62040157(0.999/-0.699),rs4337308(0.999/-1.2),rs41327351(0.999/0.697),rs4398121(0.999/-1.29),rs74038404(0.999/0.775),rs16951848(0.998/0.899),rs16951843(0.998/0.87),rs62040159(0.998/0.188),rs4430760(0.9…	79989803	80020703	30.9	-	-	0
rs831082	3	71432878	0.0001203	0.9005	0.0273	C/G	0.609	0.645	0.991	(3856,423427,6839.94)?-----+--?--?	5	-	71432878	71432878	0	-	71432878	71432878	0	-	FOXP1(0.0)	1
rs145086518	6	107876880	0.0001205	1.50802	0.1068	G/A	0.0196	0.0237	0.995	(3326,348345,5784.50)+--+??-?-???-	4	-	107876880	107876880	0	-	107876880	107876880	0	-	SOBP(0.0)	1
rs10277970	7	81630466	0.0001208	0.89163	0.0298	C/T	0.148	0.156	0.999	(5708,432028,9867.10)+++-++++-++++	8	rs2299159(0.993/-12.6),rs2299158(0.993/-12.8),rs10260901(0.981/12.8),rs11980352(0.981/13.8),rs10275156(0.968/24.3),rs7797314(0.967/25.6),rs10274918(0.967/24),rs10259726(0.965/24.4),rs9986972(0.963/27.6),rs7788737(0.961/27.4),rs7803140(0.96/27.1),rs10231240(0.956/33),rs28663150(0.849/-27.5),rs37089(0.389/-19.7),rs37069(0.386/-30),rs37074(0.384/-27.4)	81600466	81663466	63	rs2299159(0.993/-12.6),rs2299158(0.993/-12.8),rs10260901(0.981/12.8),rs11980352(0.981/13.8),rs10275156(0.968/24.3),rs7797314(0.967/25.6),rs10274918(0.967/24),rs10259726(0.965/24.4),rs9986972(0.963/27.6),rs7788737(0.961/27.4),rs7803140(0.96/27.1),rs10231240(0.956/33),rs28663150(0.849/-27.5)	81602966	81663466	60.5	-	CACNA2D1(0.0),LOC101927356(0.0)	2
rs4496358	2	68977645	0.0001208	0.8718	0.0357	G/A	0.13	0.14	1	(4374,425095,7629.62)+++++++--?+-+	7	rs4255988(0.827/-0.467),rs4316972(0.823/3.12),rs55847941(0.806/9.5),rs4241341(0.806/12),rs4241343(0.806/13.4),rs4854510(0.806/11.8),rs4854450(0.806/11.7),rs4241342(0.806/13.4),rs4462817(0.806/11.6),rs4416253(0.806/11.7),rs4068873(0.805/17.4),rs12713662(0.805/14.3),rs4521075(0.805/13.8),rs6720182(0.805/16.9),rs4383367(0.805/11.3),rs4322877(0.804/2.54),rs7560471(0.803/8.78),rs2280241(0.803/1.96),rs…	68969905	69019545	49.64	rs4255988(0.827/-0.467),rs4316972(0.823/3.12),rs4854450(0.806/11.7),rs4462817(0.806/11.6),rs4241341(0.806/12),rs4241343(0.806/13.4),rs4416253(0.806/11.7),rs4241342(0.806/13.4),rs55847941(0.806/9.5),rs4854510(0.806/11.8),rs12713662(0.805/14.3),rs4068873(0.805/17.4),rs4521075(0.805/13.8),rs6720182(0.805/16.9),rs4383367(0.805/11.3),rs4322877(0.804/2.54),rs2280242(0.803/1.92),rs7560471(0.803/8.78),rs…	68972075	68995045	22.97	-	ARHGAP25(0.0)	1
rs2438073	6	1255987	0.0001211	1.10606	0.0262	A/G	0.423	0.401	0.998	(3948,423234,6941.26)?-+-+++++?+?+	5	rs2438072(0.898/1.14),rs2438069(0.839/4.26),rs2438065(0.701/5.82),rs2438066(0.67/4.81),rs7747722(0.602/4.12)	1255987	1261807	5.82	rs2438072(0.898/1.14),rs2438069(0.839/4.26),rs2438065(0.701/5.82),rs2438066(0.67/4.81),rs7747722(0.602/4.12)	1255987	1261807	5.82	-	-	0
rs9831715	3	3429710	0.0001211	0.88861	0.0307	G/A	0.787	0.82	0.999	(4144,424291,7271.94)?+++-++++?+++	6	rs9814703(0.813/0.045),rs9818655(0.813/0.041),rs1396431(0.796/4.37),rs6771545(0.79/27.3),rs11129561(0.79/4.83),rs13071547(0.785/10),rs13070880(0.777/9.68),rs13070877(0.776/9.67),rs80201280(0.761/6.92),rs6772761(0.698/42.9),rs974516(0.615/74.3)	3429710	3504010	74.3	rs9814703(0.813/0.045),rs9818655(0.813/0.041),rs1396431(0.796/4.37),rs11129561(0.79/4.83),rs6771545(0.79/27.3),rs13071547(0.785/10),rs13070880(0.777/9.68),rs13070877(0.776/9.67),rs80201280(0.761/6.92),rs6772761(0.698/42.9),rs974516(0.615/74.3)	3429710	3504010	74.3	-	-	0
rs6681708	1	210785034	0.0001213	0.88905	0.0306	G/A	0.747	0.737	0.994	(3660,422370,6509.26)?++++++-+?+??	4	-	210785034	210785034	0	-	210785034	210785034	0	-	HHAT(0.0)	1
rs114030422	4	169277728	0.0001225	1.29408	0.0671	T/A	0.0256	0.0221	0.999	(5708,432028,9867.10)----++--+----	8	rs146560422(0.872/-63.5),rs149830872(0.869/-64),rs77204576(0.836/-92.6),rs143787872(0.51/-137),rs151314548(0.506/-130),rs56183068(0.471/29.2),rs78856204(0.471/22.5),rs77804464(0.471/24.1),rs115333399(0.469/31),rs17612130(0.465/37.8),rs17612144(0.464/38.1),rs1489228(0.45/27.2),rs1489232(0.449/23.3)	169140728	169315828	175.1	rs146560422(0.872/-63.5),rs149830872(0.869/-64),rs77204576(0.836/-92.6)	169185128	169277728	92.6	-	DDX60(0.0),DDX60L(0.0)	2
rs79622531	8	25420446	0.0001227	1.11628	0.0286	T/G	0.234	0.2	1	(4374,425095,7629.62)+++-+++++?+++	7	rs75194519(0.998/0.385),rs7015428(0.997/-0.816),rs6991230(0.996/-1.94),rs1122849(0.995/11.5),rs7820180(0.994/7.46),rs11135872(0.993/-22.3),rs10481337(0.993/15.3),rs6997958(0.988/2.65),rs73553564(0.988/0.033),rs73553565(0.988/0.136),rs10109978(0.987/1.92),rs6990727(0.986/-2.24),rs7009338(0.986/-2.2),rs4427183(0.985/1.12),rs7844504(0.985/1.5),rs17053947(0.985/2.7),rs6993305(0.985/2.09),rs9314305(0.…	25264446	25438846	174.4	rs75194519(0.998/0.385),rs7015428(0.997/-0.816),rs6991230(0.996/-1.94),rs1122849(0.995/11.5),rs7820180(0.994/7.46),rs10481337(0.993/15.3),rs11135872(0.993/-22.3),rs6997958(0.988/2.65),rs73553564(0.988/0.033),rs73553565(0.988/0.136),rs10109978(0.987/1.92),rs6990727(0.986/-2.24),rs7009338(0.986/-2.2),rs7844504(0.985/1.5),rs17053947(0.985/2.7),rs6993305(0.985/2.09),rs4427183(0.985/1.12),rs9314305(0.…	25264446	25438846	174.4	-	DOCK5(-97.2),GNRH1(-87.9),KCTD9(-54.5),CDCA2(-5.0)	4
rs142342213	5	157205150	0.0001228	0.65994	0.1082	T/C	0.983	0.984	0.994	(3216,420965,5876.73)??--?+-+??+?-	4	rs74295119(0.334/133),rs147162978(0.331/108)	157205150	157338150	133	-	157205150	157205150	0	-	THG1L(0.0),LSM11(0.0),CLINT1(0.0)	3
rs61137685	18	37708748	0.000123	1.17445	0.0419	C/T	0.0922	0.0944	0.999	(4374,425095,7629.62)+----+---?+--	7	rs12455149(1/-0.979),rs62099204(0.384/13.7),rs62099212(0.377/47.4),rs12457602(0.376/-0.897),rs9962649(0.375/-4.81),rs4458077(0.365/2.11)	37703938	37756148	52.21	rs12455149(1/-0.979)	37707769	37708748	0.979	-	LINC01477(0.0)	1
rs71427754	2	205436713	0.000123	1.38016	0.0839	G/C	0.0192	0.0216	0.967	(5379,123047,9270.54)---?--+----?+	6	-	205436713	205436713	0	-	205436713	205436713	0	-	PARD3B(0.0)	1
rs11574596	19	55182399	0.0001233	0.89039	0.0302	A/C	0.265	0.28	0.993	(3890,423174,6866.94)+--------?-??	6	rs11574587(0.567/-3.42),rs7245421(0.5/-1.04),rs11574599(0.494/1.02),rs56380562(0.461/6.19)	55178979	55188589	9.61	-	55182399	55182399	0	-	LILRB1(0.0),MIR8061(0.0),LILRB4(0.0),LILRP2(0.0)	4
rs16949366	16	79075425	0.0001234	0.85522	0.0407	A/C	0.111	0.139	0.997	(3890,423174,6866.94)---+-----?-??	6	-	79075425	79075425	0	-	79075425	79075425	0	-	WWOX(0.0)	1
rs113213270	4	176830584	0.0001239	1.43907	0.0948	G/A	0.0173	0.0127	0.995	(4895,356858,8449.36)-----?---+-??	5	-	176830584	176830584	0	-	176830584	176830584	0	-	GPM6A(0.0)	1
rs113064893	9	19583314	0.000124	0.634	0.1187	C/A	0.985	0.988	0.951	(3321,113391,5898.68)?++??++--?+??	2	-	19583314	19583314	0	-	19583314	19583314	0	-	SLC24A2(0.0)	1
rs144738064	20	34013963	0.000124	1.20539	0.0487	A/G	0.05	0.0405	0.999	(5708,432028,9867.10)++++++++++++-	8	rs7409538(0.97/-11.1),rs117071231(0.807/-3.79),rs144629205(0.77/-43.2),rs73616668(0.766/0.147),rs6060410(0.766/0.012),rs61515811(0.757/2.24),rs60164180(0.757/1.94),rs73616672(0.757/2.3),rs56366915(0.753/7.32),rs6060414(0.749/4.19),rs73616673(0.749/4.54),rs224334(0.749/10.8),rs6058244(0.749/5.82),rs6058243(0.749/5.68),rs4911500(0.747/2.84),rs224330(0.747/8.23),rs6058246(0.747/6.4),rs73611720(0.747…	33970763	34024763	54	rs7409538(0.97/-11.1),rs117071231(0.807/-3.79),rs144629205(0.77/-43.2),rs6060410(0.766/0.012),rs73616668(0.766/0.147),rs61515811(0.757/2.24),rs73616672(0.757/2.3),rs60164180(0.757/1.94),rs56366915(0.753/7.32),rs6060414(0.749/4.19),rs224334(0.749/10.8),rs6058243(0.749/5.68),rs73616673(0.749/4.54),rs6058244(0.749/5.82),rs4911501(0.747/2.96),rs224330(0.747/8.23),rs6058245(0.747/6.32),rs4911500(0.747…	33970763	34024763	54	-	UQCC1(0.0),GDF5OS(0.0),GDF5(0.0),MIR1289-1(0.0),CEP250(0.0)	5
rs57006683	3	63347017	0.0001243	1.23467	0.0549	G/A	0.0389	0.033	0.996	(5708,432028,9867.10)------+-+-+-+	8	rs12631901(0.609/0.317),rs17068381(0.592/7.51)	63347017	63354527	7.51	rs12631901(0.609/0.317)	63347017	63347334	0.317	-	SYNPR(0.0)	1
rs79307622	1	203483825	0.0001243	1.96521	0.1761	G/T	0.992	0.986	0.998	(2934,347620,5223.63)?----???-??-?	4	-	203483825	203483825	0	-	203483825	203483825	0	-	PRELP(0.0),OPTC(0.0)	2
rs114958743	2	126918499	0.0001246	1.33683	0.0757	T/A	0.0195	0.0183	0.998	(5512,430971,9536.42)++--------+?-	7	rs75193064(0.641/176),rs141119604(0.533/-218)	126700499	127094499	394	rs75193064(0.641/176)	126918499	127094499	176	-	LINC01941(0.0)	1
rs7590217	2	45862607	0.0001247	0.87695	0.0342	C/T	0.836	0.85	0.994	(4144,424291,7271.94)?+++---+-?+++	6	rs72796627(0.991/0.157),rs59690062(0.99/0.39)	45862607	45862997	0.39	rs72796627(0.991/0.157),rs59690062(0.99/0.39)	45862607	45862997	0.39	-	SRBD1(0.0),PRKCE(0.0)	2
rs11657741	17	7420440	0.0001253	1.12908	0.0316	G/A	0.808	0.796	0.997	(4144,424291,7271.94)?-------+?+--	6	-	7420440	7420440	0	-	7420440	7420440	0	-	ZBTB4(0.0),SLC35G6(0.0),POLR2A(0.0),TNFSF12(0.0),TNFSF12-TNFSF13(0.0),TNFSF13(0.0),SENP3(0.0),SENP3-EIF4A1(0.0)	8
rs28513609	22	49005977	0.0001261	1.40832	0.0893	A/G	0.0165	0.0148	0.971	(5379,123047,9270.54)--+?-++++++?+	6	-	49005977	49005977	0	-	49005977	49005977	0	-	FAM19A5(0.0)	1
rs1368371	5	151004568	0.0001265	0.90638	0.0256	A/G	0.489	0.497	1	(3835,395658,6304.57)-+?--------+-	10	-	151004568	151004568	0	-	151004568	151004568	0	-	SPARC(0.0)	1
rs34650386	6	104112639	0.0001275	0.8565	0.0404	G/A	0.0745	0.0647	0.996	(5708,432028,9867.10)+++-++++++++-	8	rs13213991(0.994/-10.3),rs13220255(0.669/90.9)	104102339	104203539	101.2	rs13213991(0.994/-10.3),rs13220255(0.669/90.9)	104102339	104203539	101.2	-	-	0
rs77187827	8	133932948	0.0001275	0.7322	0.0814	A/G	0.973	0.978	0.989	(3948,423234,6941.26)?--+--++-?+?-	5	rs113159331(0.871/22.2)	133932948	133955148	22.2	rs113159331(0.871/22.2)	133932948	133955148	22.2	-	TG(0.0)	1
rs114366518	19	1540714	0.0001281	0.58491	0.14	T/G	0.00955	0.0117	0.989	(4432,47084,7611.31)---????-?-+?-	4	-	1540714	1540714	0	-	1540714	1540714	0	-	REEP6(0.0),ADAMTSL5(0.0),PLK5(0.0),MEX3D(0.0),MBD3(0.0)	5
rs945817	6	75454012	0.0001282	0.90105	0.0272	A/G	0.185	0.17	0.995	(5708,432028,9867.10)---++--+-----	12	rs1105160(0.998/0.082),rs869064(0.998/0.085),rs2105121(0.957/-0.709),rs11962654(0.911/5.8),rs35305909(0.79/-1.02),rs7752050(0.7/-1.32)	75452692	75459812	7.12	rs869064(0.998/0.085),rs1105160(0.998/0.082),rs2105121(0.957/-0.709),rs11962654(0.911/5.8),rs35305909(0.79/-1.02),rs7752050(0.7/-1.32)	75452692	75459812	7.12	-	-	0
rs112354865	1	235103773	0.0001286	0.73301	0.0811	G/C	0.979	0.984	0.998	(4953,356918,8523.68)?+++-?-+++-?+	5	-	235103773	235103773	0	-	235103773	235103773	0	-	LOC101927851(0.0)	1
rs12640514	4	123796541	0.0001288	1.1065	0.0264	G/A	0.456	0.421	1	(3815,351042,6616.89)?----?-++?---	5	rs13111465(0.995/-4.83),rs13109930(0.995/-5.56),rs7692645(0.995/10.7),rs6824785(0.995/4.23),rs6819187(0.994/-2.37),rs11725156(0.981/-3.45),rs3789138(0.935/-11.8),rs2063293(0.704/182),rs304643(0.61/294),rs4833885(0.569/388),rs13139203(0.566/421),rs303096(0.524/331),rs4833272(0.524/460),rs4833274(0.524/462),rs7699118(0.524/461),rs11736480(0.524/455),rs7660442(0.524/456),rs1603149(0.523/462),rs16031…	123784741	124276541	491.8	rs13111465(0.995/-4.83),rs13109930(0.995/-5.56),rs7692645(0.995/10.7),rs6824785(0.995/4.23),rs6819187(0.994/-2.37),rs11725156(0.981/-3.45),rs3789138(0.935/-11.8),rs2063293(0.704/182),rs304643(0.61/294)	123784741	124090541	305.8	-	FGF2(0.0),NUDT6(0.0),SPATA5(0.0)	3
rs113137479	1	60447806	0.0001297	0.66838	0.1053	G/A	0.986	0.99	0.998	(4192,47364,7372.38)??+???+?-+++-	4	rs113006436(0.295/-168),rs11588377(0.293/-174),rs75514570(0.292/-173),rs11577214(0.275/-192),rs75821426(0.247/-126)	60255806	60447806	192	-	60447806	60447806	0	-	C1orf87(0.0)	1
rs747279	4	169993831	0.0001298	1.22581	0.0532	C/A	0.0622	0.0308	0.995	(4178,424038,7298.94)+--+---++?-?-	6	rs1902942(0.971/2.09),rs10034130(0.529/-0.882),rs9991947(0.263/3.07)	169992949	169996901	3.952	rs1902942(0.971/2.09)	169993831	169995921	2.09	-	SH3RF1(0.0)	1
rs6076619	20	4086563	0.0001302	0.87889	0.0337	T/C	0.149	0.155	0.999	(4374,425095,7629.62)---+-----?---	7	rs2326372(0.974/-0.05),rs6052353(0.847/0.019),rs2326373(0.846/-0.025),rs2326374(0.841/0.097),rs4815650(0.837/0.214),rs4815653(0.247/0.649)	4086513	4087212	0.699	rs2326372(0.974/-0.05),rs6052353(0.847/0.019),rs2326373(0.846/-0.025),rs2326374(0.841/0.097),rs4815650(0.837/0.214)	4086513	4086777	0.264	-	SMOX(0.0)	1
rs28464151	4	75390266	0.0001303	0.91001	0.0246	A/C	0.404	0.458	1	(4374,425095,7629.62)---------?+--	7	rs2047194(0.999/1.42),rs9790612(0.991/4.74),rs6845531(0.983/14.9),rs9995141(0.884/-31.3),rs6819541(0.883/-48.4),rs7668817(0.883/-46.1),rs3913032(0.882/-53.4)	75336866	75405166	68.3	rs2047194(0.999/1.42),rs9790612(0.991/4.74),rs6845531(0.983/14.9),rs9995141(0.884/-31.3),rs7668817(0.883/-46.1),rs6819541(0.883/-48.4),rs3913032(0.882/-53.4)	75336866	75405166	68.3	-	AREG(-19.5)	1
rs62059194	17	7206781	0.0001308	0.91925	0.022	G/A	0.547	0.544	0.997	(5478,431224,9509.42)?+++++++-++++	7	rs17805277(0.15/-5.03),rs61759532(0.141/33.6),rs3809822(0.135/27.3),rs9899849(0.135/28.2),rs3809823(0.135/27.5),rs8081264(0.135/28.5)	7201751	7240381	38.63	-	7206781	7206781	0	-	ELP5(0.0),CLDN7(0.0),SLC2A4(0.0),YBX2(0.0),EIF5A(0.0),GPS2(0.0),NEURL4(0.0),ACAP1(0.0),KCTD11(0.0)	9
rs11595156	10	17420245	0.0001314	0.8193	0.0521	C/T	0.0457	0.051	0.999	(5708,432028,9867.10)--+++++++++++	8	-	17420245	17420245	0	-	17420245	17420245	0	-	ST8SIA6(0.0),ST8SIA6-AS1(0.0)	2
rs141397529	8	59073313	0.0001314	0.65482	0.1107	C/T	0.981	0.989	0.998	(2795,347298,5070.10)??++??-?-?+?+	3	-	59073313	59073313	0	-	59073313	59073313	0	-	FAM110B(0.0)	1
rs11949657	5	133869935	0.0001316	0.87477	0.035	C/A	0.102	0.123	0.998	(5708,432028,9867.10)+++-+++++++++	9	rs11956902(0.951/0.07),rs10434786(0.929/-22.6),rs78602700(0.79/0.802),rs139724528(0.666/-16.9)	133847335	133870737	23.402	rs11956902(0.951/0.07),rs10434786(0.929/-22.6),rs78602700(0.79/0.802),rs139724528(0.666/-16.9)	133847335	133870737	23.402	-	LINC01843(0.0),JADE2(0.0)	2
rs117143439	8	3922675	0.0001319	1.49078	0.1044	T/C	0.0152	0.0144	0.979	(4200,119319,7521.92)+?+?++?+?+???	5	-	3922675	3922675	0	-	3922675	3922675	0	-	CSMD1(0.0)	1
rs116976127	18	50360462	0.0001323	0.73594	0.0802	G/T	0.972	0.96	0.988	(3948,423234,6941.26)?++---+++?+?+	6	rs79576109(0.58/246)	50360462	50606462	246	-	50360462	50360462	0	-	DCC(0.0)	1
rs2476320	13	113751341	0.0001327	1.14282	0.0349	G/A	0.188	0.154	0.991	(3660,422370,6509.26)?--+---+-?+??	4	rs2146751(0.202/-1.7),rs2146752(0.202/-1.87)	113749471	113751341	1.87	-	113751341	113751341	0	-	MCF2L(0.0),F7(0.0),F10(0.0),F10-AS1(0.0)	4
rs13110464	4	168168539	0.0001332	0.91165	0.0242	A/C	0.302	0.349	1	(5173,357724,8867.35)----??-----+-	6	rs13120711(0.938/0.027),rs11937355(0.938/-2.65),rs6833251(0.938/-1.75),rs6827429(0.938/-2.22),rs13107764(0.938/-2.59),rs6827192(0.938/-1.75),rs6821647(0.938/-2.11),rs34618292(0.937/-3.6),rs17600510(0.936/-12.1),rs7681804(0.935/5.51),rs17600604(0.935/6.06),rs35819591(0.934/9.15),rs35352642(0.934/9.03),rs34263334(0.934/9.14),rs1485319(0.933/11.6),rs1485320(0.933/11.7),rs7686536(0.933/10.9),rs354981…	168156439	168345539	189.1	rs11937355(0.938/-2.65),rs13107764(0.938/-2.59),rs6827192(0.938/-1.75),rs6821647(0.938/-2.11),rs6833251(0.938/-1.75),rs13120711(0.938/0.027),rs6827429(0.938/-2.22),rs34618292(0.937/-3.6),rs17600510(0.936/-12.1),rs17600604(0.935/6.06),rs7681804(0.935/5.51),rs35352642(0.934/9.03),rs35819591(0.934/9.15),rs34263334(0.934/9.14),rs1485319(0.933/11.6),rs1485320(0.933/11.7),rs7686536(0.933/10.9),rs354981…	168156439	168211939	55.5	-	SPOCK3(0.0)	1
rs56000060	4	41056913	0.0001332	1.31337	0.0713	A/G	0.0355	0.0344	0.995	(3835,395658,6304.57)++?+++-+++++-	8	rs181899229(0.434/-94.2)	40962713	41056913	94.2	-	41056913	41056913	0	-	APBB2(0.0)	1
rs6068608	20	52276452	0.0001333	0.88241	0.0327	T/C	0.782	0.837	0.99	(3660,422370,6509.26)?-----+--?-??	8	-	52276452	52276452	0	-	52276452	52276452	0	-	LOC105372672(0.0)	1
rs1387353	1	164414741	0.0001336	1.24807	0.058	A/G	0.96	0.965	0.995	(5478,431224,9509.42)?+++++++-+-++	9	rs1387355(0.995/-0.046),rs1489283(0.988/-0.495),rs1387354(0.972/-0.017),rs10918005(0.951/0.373),rs78573454(0.939/-1.67),rs79354177(0.922/-8.94),rs60489630(0.899/-34.5)	164380241	164415114	34.873	rs1387355(0.995/-0.046),rs1489283(0.988/-0.495),rs1387354(0.972/-0.017),rs10918005(0.951/0.373),rs78573454(0.939/-1.67),rs79354177(0.922/-8.94),rs60489630(0.899/-34.5)	164380241	164415114	34.873	-	-	0
rs12352117	9	114165612	0.0001346	0.92155	0.0214	G/A	0.472	0.468	0.999	(5575,124104,9601.22)+++?++++++--+	7	rs2418160(0.998/-3.85),rs2418161(0.998/-3.85),rs7849157(0.997/-1.16),rs2418159(0.997/-3.96),rs12338500(0.994/12.8),rs4978994(0.993/-17.1),rs7027253(0.993/40.7),rs2418163(0.992/8.8),rs12350676(0.991/4.52),rs10980888(0.99/-19.6),rs2151179(0.988/8.54),rs7043728(0.982/-47.7),rs60058107(0.982/-46.1),rs2418157(0.982/-45.6),rs13301314(0.937/52.2),rs7857003(0.931/53.1),rs35419624(0.736/-22.8),rs12339956(…	114117712	114322612	204.9	rs2418161(0.998/-3.85),rs2418160(0.998/-3.85),rs2418159(0.997/-3.96),rs7849157(0.997/-1.16),rs12338500(0.994/12.8),rs7027253(0.993/40.7),rs4978994(0.993/-17.1),rs2418163(0.992/8.8),rs12350676(0.991/4.52),rs10980888(0.99/-19.6),rs2151179(0.988/8.54),rs7043728(0.982/-47.7),rs2418157(0.982/-45.6),rs60058107(0.982/-46.1),rs13301314(0.937/52.2),rs7857003(0.931/53.1),rs35419624(0.736/-22.8),rs12339956(…	114117712	114287612	169.9	-	OR2K2(-24.9),ECPAS(0.0),ZNF483(71.8),PTGR1(96.4)	4
rs225840	14	30553297	0.0001346	1.26478	0.0615	G/A	0.0471	0.0336	0.997	(4178,424038,7298.94)----+----?-?+	6	-	30553297	30553297	0	-	30553297	30553297	0	-	-	0
rs855452	9	33660458	0.0001346	1.15592	0.038	C/T	0.0857	0.0796	0.998	(5708,432028,9867.10)---+----+-+-+	8	-	33660458	33660458	0	-	33660458	33660458	0	-	ANXA2P2(0.0),PTENP1(0.0),PTENP1-AS(0.0)	3
rs11755957	6	5580380	0.000135	0.83904	0.046	G/A	0.934	0.954	0.995	(5478,431224,9509.42)?++---+++++++	7	rs9504434(0.258/-23.7),rs9504435(0.211/-21.5),rs72819912(0.146/29.2)	5556680	5609580	52.9	-	5580380	5580380	0	-	FARS2(0.0)	1
rs79740215	5	133285518	0.0001351	1.25722	0.06	A/G	0.0324	0.0258	0.995	(5708,432028,9867.10)-+++-++-+++--	8	-	133285518	133285518	0	-	133285518	133285518	0	-	WSPAR(0.0),C5orf15(0.0),LOC105379183(0.0),VDAC1(0.0)	4
rs138046159	17	73160815	0.0001353	0.69115	0.0968	G/A	0.977	0.981	0.996	(3413,348930,5941.51)?+++??++-?-?+	3	rs117950150(0.845/-35)	73125815	73160815	35	rs117950150(0.845/-35)	73125815	73160815	35	-	SLC16A5(-8.6),ARMC7(0.0),NT5C(0.0),JPT1(0.0),SUMO2(0.0),NUP85(0.0)	6
rs78006822	8	139235909	0.0001354	0.75134	0.0749	T/A	0.965	0.958	0.979	(3948,423234,6941.26)?++++-+-+?+?-	5	-	139235909	139235909	0	-	139235909	139235909	0	-	FAM135B(0.0)	1
rs73764004	5	75387931	0.0001356	1.28005	0.0647	G/T	0.0296	0.0289	0.999	(5708,432028,9867.10)-----+---+---	8	rs17746675(0.969/10.7),rs148325504(0.895/-1.92),rs115847560(0.882/-7.83),rs140927608(0.877/-41.8),rs75590591(0.876/-42.6),rs140135612(0.875/-37.3),rs140120969(0.875/-37.9),rs139083736(0.875/-39.1),rs143301247(0.875/-37.6),rs116261873(0.875/-40.1),rs115150580(0.874/-13.8),rs74665958(0.874/-24.8),rs143663022(0.873/-23.7),rs116206115(0.873/-22.8),rs185804286(0.872/-36.2),rs114000463(0.871/-48.2),rs1…	75325431	75398631	73.2	rs17746675(0.969/10.7),rs148325504(0.895/-1.92),rs115847560(0.882/-7.83),rs140927608(0.877/-41.8),rs75590591(0.876/-42.6),rs116261873(0.875/-40.1),rs140120969(0.875/-37.9),rs140135612(0.875/-37.3),rs143301247(0.875/-37.6),rs139083736(0.875/-39.1),rs115150580(0.874/-13.8),rs74665958(0.874/-24.8),rs116206115(0.873/-22.8),rs143663022(0.873/-23.7),rs185804286(0.872/-36.2),rs114000463(0.871/-48.2),rs1…	75325431	75398631	73.2	-	SV2C(0.0)	1
rs143545241	8	122111813	0.0001357	1.40495	0.0891	A/G	0.0175	0.0149	0.996	(5183,357722,8881.36)++++-?++-++?+	6	-	122111813	122111813	0	-	122111813	122111813	0	-	-	0
rs188201286	3	187731624	0.0001358	1.27813	0.0643	A/G	0.0288	0.0343	0.996	(5708,432028,9867.10)+++++++---+++	9	rs75770022(0.866/12.9),rs140466544(0.279/37.4)	187731624	187769024	37.4	rs75770022(0.866/12.9)	187731624	187744524	12.9	-	LINC01991(0.0)	1
rs4801412	19	57461014	0.0001362	1.12356	0.0305	T/G	0.211	0.199	0.998	(4144,424291,7271.94)?++++++++?+++	6	rs1433105(0.982/0.089),rs80343793(0.197/2.76),rs76884582(0.197/2.78)	57461014	57463794	2.78	rs1433105(0.982/0.089)	57461014	57461103	0.089	-	-	0
rs11770380	7	69669544	0.0001366	0.8356	0.0471	T/C	0.0542	0.0707	1	(5708,432028,9867.10)----------++-	8	rs56376205(1/16.6),rs7805165(1/-83.3),rs11766424(1/10.9),rs17141193(1/-105),rs10254871(1/-103),rs4557583(1/-67.7),rs56999082(1/-120),rs13437638(1/-119),rs73160193(1/-57),rs10248401(1/-131),rs6967512(1/-39.2),rs28433534(1/-104),rs10256093(1/13),rs28582872(1/-27.2),rs10085908(1/8.28),rs28464032(1/-10.5),rs6976263(1/-32.5),rs10251433(1/-29.5),rs10276912(1/-17),rs6944701(1/-36.1),rs11764141(1/0.302),…	69103544	69812544	709	rs28582872(1/-27.2),rs4557583(1/-67.7),rs11766424(1/10.9),rs56999082(1/-120),rs10081305(1/-52.4),rs28464032(1/-10.5),rs17141193(1/-105),rs10254871(1/-103),rs13437638(1/-119),rs73160193(1/-57),rs6976263(1/-32.5),rs10228786(1/-90.8),rs11764141(1/0.302),rs10281537(1/-97.1),rs10085908(1/8.28),rs56376205(1/16.6),rs10251433(1/-29.5),rs28433534(1/-104),rs10248401(1/-131),rs7805165(1/-83.3),rs6944701(1/-…	69103544	69812544	709	-	LOC100507468(-556.9),AUTS2(0.0)	2
rs142904809	15	65414620	0.0001374	1.36807	0.0822	A/G	0.0201	0.0213	0.997	(5379,358779,9212.04)+++++?+++++--	7	rs529269323(0.881/44.9),rs72729055(0.879/41.5),rs78538595(0.711/82.9),rs117492305(0.685/116),rs74396176(0.461/-66.8),rs76573859(0.45/-276),rs74780596(0.163/-1.11e+03)	64304620	65530620	1226	rs529269323(0.881/44.9),rs72729055(0.879/41.5),rs78538595(0.711/82.9),rs117492305(0.685/116)	65414620	65530620	116	-	KBTBD13(0.0),UBAP1L(0.0),PDCD7(0.0),CLPX(0.0),CILP(23.7),PARP16(85.8),SNORA24B(113.2)	7
rs75311228	1	201629495	0.0001378	0.80945	0.0554	G/A	0.066	0.0619	0.995	(3835,395658,6304.57)++?-++++-+--+	7	rs72739972(0.992/-0.106),rs72739969(0.979/-1.68),rs72739968(0.968/-7.46),rs72739965(0.903/-17.7),rs76655222(0.901/-18),rs75125398(0.898/-17.4)	201611495	201629495	18	rs72739972(0.992/-0.106),rs72739969(0.979/-1.68),rs72739968(0.968/-7.46),rs72739965(0.903/-17.7),rs76655222(0.901/-18),rs75125398(0.898/-17.4)	201611495	201629495	18	-	NAV1(0.0),IPO9-AS1(0.0)	2
rs72765924	1	237482745	0.000139	1.42248	0.0925	G/A	0.0161	0.0167	0.996	(5512,430971,9536.42)---+----+--?-	8	rs72765921(0.786/-9.08)	237473665	237482745	9.08	rs72765921(0.786/-9.08)	237473665	237482745	9.08	-	RYR2(0.0)	1
rs56225285	14	75784722	0.0001391	0.88861	0.031	G/A	0.246	0.333	0.997	(3849,350789,6643.88)+++++?+++?+?+	5	rs75663481(0.757/2.29)	75784722	75787012	2.29	rs75663481(0.757/2.29)	75784722	75787012	2.29	-	FOS(0.0),LINC01220(0.0)	2
rs143936926	9	123036525	0.0001401	1.34353	0.0776	C/G	0.0205	0.0206	0.986	(5512,430971,9536.42)++++++-+-++?+	7	rs140888076(0.782/-32.8)	123003725	123036525	32.8	rs140888076(0.782/-32.8)	123003725	123036525	32.8	-	MIR147A(0.0)	1
rs60473613	7	146161354	0.0001401	0.8944	0.0293	C/T	0.715	0.742	1	(3815,351042,6616.89)?++++?+++?--+	5	rs71530737(0.957/-4.42),rs10267655(0.914/-11.8),rs1639476(0.909/-11.4),rs1011485(0.908/-11.4),rs67931611(0.819/-15.8),rs13222106(0.813/-24.1),rs700273(0.536/15),rs7788551(0.427/-129)	146032354	146176354	144	rs71530737(0.957/-4.42),rs10267655(0.914/-11.8),rs1639476(0.909/-11.4),rs1011485(0.908/-11.4),rs67931611(0.819/-15.8),rs13222106(0.813/-24.1)	146137254	146161354	24.1	-	CNTNAP2(0.0)	1
rs61825607	1	203601958	0.0001402	0.70412	0.0921	G/A	0.976	0.97	0.988	(3660,422370,6509.26)?+++++-++?-??	4	-	203601958	203601958	0	-	203601958	203601958	0	-	ATP2B4(0.0)	1
rs117492706	15	33882022	0.0001405	1.28146	0.0651	A/G	0.0269	0.037	0.999	(5708,432028,9867.10)++++-+++++-++	8	rs74686789(0.989/-4.18),rs78767716(0.855/15.6),rs77064350(0.855/10.6),rs78091380(0.855/10.5),rs77506677(0.852/12.8),rs75782410(0.852/13.6),rs79520366(0.847/17.3),rs80095947(0.436/-79.4),rs76209743(0.434/-79.9),rs118065683(0.434/-74.7),rs75899786(0.434/-73.9),rs74690398(0.434/-80.5),rs76900257(0.433/-76.8)	33801522	33899322	97.8	rs74686789(0.989/-4.18),rs78091380(0.855/10.5),rs78767716(0.855/15.6),rs77064350(0.855/10.6),rs77506677(0.852/12.8),rs75782410(0.852/13.6),rs79520366(0.847/17.3)	33877842	33899322	21.48	-	RYR3(0.0)	1
rs138598759	20	46752486	0.0001409	1.52837	0.1114	A/G	0.0139	0.0119	0.987	(3950,423130,6934.46)+++-+++?+?+?+	6	-	46752486	46752486	0	-	46752486	46752486	0	-	-	0
rs61829430	10	4353918	0.0001409	0.66266	0.1081	A/T	0.0139	0.0257	0.997	(4977,356667,8536.67)----??--+--?-	5	rs61829421(0.93/-12.8),rs61829416(0.784/-38.9),rs61829433(0.691/32.2),rs56252602(0.309/-85.2)	4268718	4386118	117.4	rs61829421(0.93/-12.8),rs61829416(0.784/-38.9),rs61829433(0.691/32.2)	4315018	4386118	71.1	-	LINC00702(-17.8),LINC00703(22.5)	2
rs77384266	2	183339387	0.0001409	0.83937	0.046	A/C	0.0622	0.0637	0.999	(5708,432028,9867.10)-------+--+-+	9	rs28666451(0.997/-9.52),rs11683084(0.986/-8.04)	183329867	183339387	9.52	rs28666451(0.997/-9.52),rs11683084(0.986/-8.04)	183329867	183339387	9.52	-	PDE1A(0.0)	1
rs2868065	19	1059555	0.0001419	1.11138	0.0278	C/T	0.621	0.648	0.997	(3605,394854,5946.89)?-?--------+-	6	rs3764652(0.795/-7.55),rs3764651(0.792/-7.8)	1051755	1059555	7.8	rs3764652(0.795/-7.55),rs3764651(0.792/-7.8)	1051755	1059555	7.8	-	GRIN3B(0.0),TMEM259(0.0),RNU6-2(0.0),CNN2(0.0),ABCA7(0.0),ARHGAP45(0.0),POLR2E(0.0),GPX4(0.0),SBNO2(0.0)	9
rs13164202	5	107885548	0.000142	0.92229	0.0213	G/A	0.422	0.458	0.999	(5708,432028,9867.10)+-++-++++++-+	8	rs7448891(0.994/-2.67),rs6594319(0.994/-2.36),rs7729503(0.993/-3.83),rs7734144(0.992/-3.36),rs7728042(0.99/-4.47),rs4957558(0.975/-5.14),rs4957560(0.496/-4.9),rs4957559(0.496/-4.92),rs10071992(0.48/-9.48),rs7719010(0.476/-11.4),rs7729677(0.476/-12.7),rs10079539(0.457/-17.9),rs6594316(0.457/-19.3),rs12055122(0.456/-20.8),rs12055119(0.455/-20.9),rs10055715(0.455/-24.3),rs10477907(0.455/-21.6),rs734…	107861248	107885548	24.3	rs7448891(0.994/-2.67),rs6594319(0.994/-2.36),rs7729503(0.993/-3.83),rs7734144(0.992/-3.36),rs7728042(0.99/-4.47),rs4957558(0.975/-5.14)	107880408	107885548	5.14	-	-	0
rs77178950	6	165898224	0.000142	0.66998	0.1053	A/T	0.981	0.978	0.934	(3527,114446,6243.38)?--?--+++?+??	3	-	165898224	165898224	0	-	165898224	165898224	0	-	PDE10A(0.0)	1
rs77286856	8	29403373	0.000142	0.83694	0.0468	A/C	0.933	0.935	0.987	(5282,430167,9178.74)?---+---+--?+	6	-	29403373	29403373	0	-	29403373	29403373	0	-	-	0
rs77690433	11	27248468	0.0001423	1.19089	0.0459	C/T	0.0629	0.0391	0.999	(5379,358779,9212.04)----+?--+----	7	rs79044948(0.987/3.7),rs141003373(0.984/9.56),rs2005377(0.975/12.5),rs12294703(0.961/-14.6),rs12283246(0.961/-14.2),rs79554329(0.872/40.1),rs78175659(0.865/78.1)	27233868	27326568	92.7	rs79044948(0.987/3.7),rs141003373(0.984/9.56),rs2005377(0.975/12.5),rs12294703(0.961/-14.6),rs12283246(0.961/-14.2),rs79554329(0.872/40.1),rs78175659(0.865/78.1)	27233868	27326568	92.7	-	BBOX1-AS1(0.0),CCDC34(61.6)	2
rs12188703	5	141040299	0.000143	1.10274	0.0257	T/C	0.326	0.343	0.999	(4374,425095,7629.62)++++++++-?-++	7	-	141040299	141040299	0	-	141040299	141040299	0	-	DIAPH1(0.0),HDAC3(0.0),RELL2(0.0),FCHSD1(0.0),ARAP3(0.0)	5
rs11160241	14	95778493	0.0001431	0.90041	0.0276	T/A	0.712	0.722	0.998	(4144,424291,7271.94)?-+++++++?+-+	6	rs60822684(0.936/-4.29),rs28645954(0.92/-8.23),rs68179258(0.736/11.3),rs4905293(0.347/28.3)	95770263	95806793	36.53	rs60822684(0.936/-4.29),rs28645954(0.92/-8.23),rs68179258(0.736/11.3)	95770263	95789793	19.53	-	CLMN(0.0),LINC02292(0.0)	2
rs7896740	10	54668698	0.0001433	1.16498	0.0402	C/T	0.119	0.103	0.995	(3948,423234,6941.26)?+--+----?-?-	5	-	54668698	54668698	0	-	54668698	54668698	0	-	-	0
rs285614	6	91060626	0.0001442	0.91119	0.0245	A/G	0.461	0.456	0.999	(4374,425095,7629.62)----+---+?--+	7	rs285615(0.993/-0.281),rs285616(0.99/-1.27),rs10755490(0.944/0.695),rs72928086(0.129/-30.9)	91029726	91061321	31.595	rs285615(0.993/-0.281),rs285616(0.99/-1.27),rs10755490(0.944/0.695)	91059356	91061321	1.965	-	MIR4464(0.0)	1
rs7772480	6	69152405	0.0001442	1.10241	0.0257	T/C	0.212	0.204	0.999	(5708,432028,9867.10)++++++-++++++	9	rs9446013(0.998/0.001),rs7771529(0.991/0.067),rs7772021(0.99/0.343),rs12210506(0.977/1.12),rs7772323(0.97/-0.146),rs7752251(0.761/87.6),rs4492163(0.761/86.8),rs12200801(0.756/108),rs13209126(0.756/119),rs7748590(0.731/91.1),rs4458640(0.718/136),rs4416643(0.718/137),rs12216434(0.718/137),rs13210869(0.715/134),rs2880367(0.504/141),rs6900165(0.504/142),rs72893527(0.355/-2.99),rs62415542(0.355/-8.82)…	69133305	69294405	161.1	rs9446013(0.998/0.001),rs7771529(0.991/0.067),rs7772021(0.99/0.343),rs12210506(0.977/1.12),rs7772323(0.97/-0.146),rs4492163(0.761/86.8),rs7752251(0.761/87.6),rs13209126(0.756/119),rs12200801(0.756/108),rs7748590(0.731/91.1),rs4458640(0.718/136),rs4416643(0.718/137),rs12216434(0.718/137),rs13210869(0.715/134)	69152259	69289405	137.146	-	-	0
rs78202855	2	163203827	0.0001443	0.73125	0.0824	C/T	0.974	0.957	0.986	(3948,423234,6941.26)?++++-+++?+?+	6	rs77506733(0.45/98.4),rs116460189(0.156/297)	163203827	163500827	297	-	163203827	163203827	0	-	IFIH1(0.0),GCA(0.0),KCNH7(0.0)	3
rs56193603	1	5771601	0.0001447	0.70441	0.0922	C/A	0.985	0.981	0.994	(5282,430167,9178.74)?-+-+++++++?-	6	rs114119915(0.415/17.6)	5771601	5789201	17.6	-	5771601	5771601	0	-	-	0
rs6756438	2	230532819	0.000145	1.15592	0.0381	C/T	0.0861	0.086	0.997	(5708,432028,9867.10)------+------	8	rs6712507(0.997/0.028),rs6741523(0.997/0.054),rs6712401(0.995/-0.068),rs13400767(0.993/-0.537),rs13400996(0.993/-0.35),rs13387114(0.992/-0.739),rs13387568(0.992/-0.398),rs13387731(0.992/-0.403),rs13400648(0.991/-0.696),rs13386895(0.991/-0.932),rs10196369(0.986/0.668),rs10188714(0.985/1.65),rs13422868(0.983/1.87)	230531887	230534689	2.802	rs6741523(0.997/0.054),rs6712507(0.997/0.028),rs6712401(0.995/-0.068),rs13400767(0.993/-0.537),rs13400996(0.993/-0.35),rs13387114(0.992/-0.739),rs13387731(0.992/-0.403),rs13387568(0.992/-0.398),rs13386895(0.991/-0.932),rs13400648(0.991/-0.696),rs10196369(0.986/0.668),rs10188714(0.985/1.65),rs13422868(0.983/1.87)	230531887	230534689	2.802	-	DNER(0.0)	1
rs62094740	18	59453924	0.0001461	1.1146	0.0286	C/G	0.164	0.152	0.997	(5708,432028,9867.10)-+++++-++++++	8	rs8094931(0.995/1.54),rs10460121(0.989/-1.7),rs10460154(0.967/-3.55),rs10469242(0.913/5.98),rs11878136(0.833/-4.39),rs62094734(0.828/-6.11),rs62094733(0.822/-6.51)	59447414	59459904	12.49	rs8094931(0.995/1.54),rs10460121(0.989/-1.7),rs10460154(0.967/-3.55),rs10469242(0.913/5.98),rs11878136(0.833/-4.39),rs62094734(0.828/-6.11),rs62094733(0.822/-6.51)	59447414	59459904	12.49	-	LINC01544(0.0),RNF152(0.0)	2
rs78740439	12	93410353	0.0001464	1.24471	0.0576	G/A	0.0368	0.0278	1	(5379,358779,9212.04)-----?--+----	7	rs111614030(0.957/-2.61),rs76495971(0.956/-3.2),rs150419572(0.903/-18.2),rs145898642(0.871/-23.9),rs117055098(0.867/-31),rs79846115(0.865/-29.3),rs76937939(0.865/-29.4),rs76867573(0.865/-40.7),rs115035994(0.864/-43.6),rs148225567(0.861/-58),rs74787250(0.858/-28.5),rs115698535(0.856/-32.7),rs12320258(0.856/-35.8),rs74356849(0.856/-33.5),rs75741492(0.856/-39.9),rs77455182(0.856/-39.7),rs11829603(0.…	93352353	93410353	58	rs111614030(0.957/-2.61),rs76495971(0.956/-3.2),rs150419572(0.903/-18.2),rs145898642(0.871/-23.9),rs117055098(0.867/-31),rs76867573(0.865/-40.7),rs79846115(0.865/-29.3),rs76937939(0.865/-29.4),rs115035994(0.864/-43.6),rs148225567(0.861/-58),rs74787250(0.858/-28.5),rs12320258(0.856/-35.8),rs77455182(0.856/-39.7),rs115698535(0.856/-32.7),rs75741492(0.856/-39.9),rs74356849(0.856/-33.5),rs116806771(0…	93352353	93410353	58	-	EEA1(-37.2),LOC643339(0.0)	2
rs114259844	2	78376475	0.0001467	0.6751	0.1035	G/A	0.986	0.989	0.995	(4747,355863,8178.99)?+++??+--+-?+	5	-	78376475	78376475	0	-	78376475	78376475	0	-	LOC101927967(0.0),LOC101927948(0.0)	2
rs12656478	5	123741332	0.0001469	0.86606	0.0379	C/T	0.0879	0.0853	1	(5708,432028,9867.10)+++--+-++++++	8	rs73302275(0.967/-2.04)	123739292	123741332	2.04	rs73302275(0.967/-2.04)	123739292	123741332	2.04	-	LINC01170(0.0)	1
rs4121809	11	95270802	0.000147	1.10683	0.0267	T/C	0.556	0.556	0.99	(3660,422370,6509.26)?++++-+--?+??	8	-	95270802	95270802	0	-	95270802	95270802	0	-	-	0
rs12402639	1	85407986	0.0001473	1.11784	0.0294	C/G	0.219	0.22	0.999	(4374,425095,7629.62)+++-+++++?+++	7	rs12402681(0.99/0.338),rs55873701(0.987/-6.27),rs1325277(0.946/-7.87),rs12118848(0.94/-13.6),rs639500(0.914/1.05),rs589332(0.913/4.45),rs666779(0.913/2.56),rs621003(0.868/7.15),rs650357(0.868/7.81)	85394386	85415796	21.41	rs12402681(0.99/0.338),rs55873701(0.987/-6.27),rs1325277(0.946/-7.87),rs12118848(0.94/-13.6),rs639500(0.914/1.05),rs666779(0.913/2.56),rs589332(0.913/4.45),rs621003(0.868/7.15),rs650357(0.868/7.81)	85394386	85415796	21.41	-	LPAR3(0.0),MCOLN2(0.0)	2
rs935423	13	85094208	0.0001473	1.10905	0.0273	G/A	0.178	0.15	1	(5708,432028,9867.10)-+------+----	8	rs9531607(1/-2.95),rs17078312(1/3.42),rs7984235(1/-1.98),rs1374424(1/-0.615),rs7329671(1/4.95),rs9575594(1/3.8),rs1374423(1/-0.616),rs9575595(1/3.98),rs7989044(1/-1.7),rs17078314(1/3.51),rs9546738(1/-2.74),rs9319057(1/2.3),rs7983364(1/-1.73),rs9546736(1/-3.35),rs9319053(1/-3.02),rs9546735(1/-5.3),rs9546737(1/-3.13),rs9319056(1/2.24),rs28656148(0.999/11.3),rs9565943(0.999/8.57),rs9575598(0.999/10)…	85052608	85106408	53.8	rs9546736(1/-3.35),rs7329671(1/4.95),rs1374424(1/-0.615),rs7984235(1/-1.98),rs7983364(1/-1.73),rs17078312(1/3.42),rs9319057(1/2.3),rs17078314(1/3.51),rs9319053(1/-3.02),rs9575594(1/3.8),rs9531607(1/-2.95),rs1374423(1/-0.616),rs9546735(1/-5.3),rs9546738(1/-2.74),rs9319056(1/2.24),rs9546737(1/-3.13),rs7989044(1/-1.7),rs9575595(1/3.98),rs9531608(0.999/6.99),rs9546734(0.999/-6.52),rs9531610(0.999/12.…	85052608	85106408	53.8	-	LINC00333(0.0)	1
rs12161235	1	203035608	0.0001475	1.19447	0.0468	G/T	0.918	0.924	0.996	(3948,423234,6941.26)?-----+--?+?-	5	-	203035608	203035608	0	-	203035608	203035608	0	-	TMEM183A(0.0),TMEM183B(0.0),PPFIA4(0.0),MYOG(0.0)	4
rs11068763	12	118396662	0.0001481	0.80775	0.0563	A/T	0.947	0.948	0.997	(4144,424291,7271.94)?--------?++-	6	rs11068762(0.998/-0.089),rs79879869(0.993/-0.729),rs5745887(0.391/71.6),rs138748807(0.302/95.6),rs79185292(0.197/-19.9)	118376762	118492262	115.5	rs11068762(0.998/-0.089),rs79879869(0.993/-0.729)	118395933	118396662	0.729	-	KSR2(0.0)	1
rs112587066	7	104166088	0.0001486	1.37465	0.0839	G/C	0.0263	0.0368	0.994	(3639,394601,5973.89)--?-+-+---+?-	6	-	104166088	104166088	0	-	104166088	104166088	0	-	LHFPL3(0.0)	1
rs62036113	16	4877360	0.000149	1.18459	0.0447	C/T	0.0625	0.0611	0.997	(5708,432028,9867.10)-------+-----	8	rs113682594(0.858/10.4),rs112486076(0.566/11.4),rs62036091(0.553/-18.9),rs62036090(0.551/-20.2),rs17137294(0.549/-9.45),rs62036114(0.451/3.47),rs11861487(0.442/-4.6),rs77468976(0.431/-8.11)	4857160	4888760	31.6	rs113682594(0.858/10.4)	4877360	4887760	10.4	-	SEPT12(0.0),SMIM22(0.0),ROGDI(0.0),GLYR1(0.0),UBN1(0.0),PPL(5.1)	6
rs114494984	12	126366712	0.0001491	1.3504	0.0792	A/G	0.0217	0.024	0.995	(5210,122454,9004.44)+++?++?-++?-+	7	rs114132058(0.979/-3.98),rs150363118(0.822/17.6)	126362732	126384312	21.58	rs114132058(0.979/-3.98),rs150363118(0.822/17.6)	126362732	126384312	21.58	-	-	0
rs6563984	16	83861350	0.00015	0.88409	0.0325	T/A	0.124	0.123	0.999	(5708,432028,9867.10)+++-+-++++-++	8	rs8061708(0.695/-0.072),rs11862993(0.68/1.29),rs11862889(0.677/1.14),rs11863047(0.675/1.59)	83861278	83862940	1.662	rs8061708(0.695/-0.072),rs11862993(0.68/1.29),rs11862889(0.677/1.14),rs11863047(0.675/1.59)	83861278	83862940	1.662	-	CDH13(0.0),LOC102724163(0.0),HSBP1(0.0)	3
rs34891797	7	1333709	0.0001504	0.89261	0.03	G/C	0.262	0.31	0.996	(3742,422179,6596.57)?-+-?++++?+?+	4	-	1333709	1333709	0	-	1333709	1333709	0	-	-	0
rs72704236	14	93342365	0.0001513	1.1623	0.0397	A/G	0.0728	0.108	0.999	(5708,432028,9867.10)-+++++++++--+	8	rs146117923(0.981/-6.16),rs4900158(0.98/-9.06),rs72704230(0.98/-9.66),rs75335376(0.977/-8.24),rs11845290(0.964/-13.1),rs72704224(0.963/-14.1),rs72704239(0.905/7.08),rs55923320(0.901/9.54),rs55863438(0.901/9.14),rs72704222(0.895/-14.9),rs56319765(0.839/-30.7),rs72704216(0.839/-25.1),rs4900154(0.839/-25.9),rs4900156(0.839/-25.8),rs72704212(0.839/-27.7),rs72704209(0.839/-28.4),rs72704208(0.839/-29.6…	93228365	93351905	123.54	rs146117923(0.981/-6.16),rs4900158(0.98/-9.06),rs72704230(0.98/-9.66),rs75335376(0.977/-8.24),rs11845290(0.964/-13.1),rs72704224(0.963/-14.1),rs72704239(0.905/7.08),rs55863438(0.901/9.14),rs55923320(0.901/9.54),rs72704222(0.895/-14.9),rs72704212(0.839/-27.7),rs4900156(0.839/-25.8),rs4900154(0.839/-25.9),rs72704209(0.839/-28.4),rs72704208(0.839/-29.6),rs56319765(0.839/-30.7),rs72704216(0.839/-25.1…	93228365	93351905	123.54	-	LGMN(-77.3),GOLGA5(0.0),LINC02287(0.0),CHGA(0.0)	4
rs6974364	7	111842373	0.0001514	1.12987	0.0322	C/G	0.191	0.172	0.999	(3948,423234,6941.26)?++++++++?+?+	5	rs757196(0.991/1.26),rs2729563(0.99/6.01),rs757195(0.99/1.2),rs6966390(0.989/16.4),rs4132325(0.989/10.6),rs12705816(0.736/-3),rs960348(0.728/10.3),rs10953706(0.55/-8.54),rs12113634(0.378/155),rs2729533(0.132/-5.91),rs4730513(0.126/8.1),rs10233086(0.102/48.3),rs76960605(0.101/50.6),rs80107363(0.101/69)	111833833	111997373	163.54	rs757196(0.991/1.26),rs757195(0.99/1.2),rs2729563(0.99/6.01),rs4132325(0.989/10.6),rs6966390(0.989/16.4),rs12705816(0.736/-3),rs960348(0.728/10.3)	111839373	111858773	19.4	-	DOCK4(0.0),ZNF277(0.0)	2
rs9628679	1	199582872	0.0001516	0.90411	0.0266	C/A	0.452	0.469	0.992	(3856,423427,6839.94)?++++++--?++?	5	rs4431873(0.265/28.2),rs10919733(0.265/28.6),rs4604723(0.265/28.4),rs12093137(0.259/57.4),rs17717003(0.105/122)	199582872	199704872	122	-	199582872	199582872	0	-	-	0
rs61871984	10	122418368	0.0001537	0.78899	0.0626	G/A	0.968	0.958	0.992	(5478,431224,9509.42)?-++++-+++-++	7	rs61871975(0.459/-5.55)	122412818	122418368	5.55	-	122418368	122418368	0	-	-	0
rs188272984	1	2538958	0.0001539	0.71284	0.0894	G/A	0.979	0.983	0.996	(4459,354999,7746.99)?++-??++-+-??	3	-	2538958	2538958	0	-	2538958	2538958	0	-	TNFRSF14(0.0),LOC100996583(0.0),FAM213B(0.0),PRXL2B(0.0),MMEL1(0.0),TTC34(0.0)	6
rs8056484	16	7146657	0.0001541	1.10043	0.0253	G/A	0.551	0.526	0.997	(4144,424291,7271.94)?--------?-+-	6	-	7146657	7146657	0	-	7146657	7146657	0	-	RBFOX1(0.0)	1
rs981273	2	49120549	0.0001547	0.89619	0.029	A/G	0.827	0.853	0.998	(5478,431224,9509.42)?--+----+----	9	rs113070516(0.877/20),rs78549045(0.554/11.1),rs1024778(0.441/17.2)	49120549	49140549	20	rs113070516(0.877/20)	49120549	49140549	20	-	FSHR(18.7)	1
rs721038	12	117857317	0.0001548	1.09538	0.0241	G/A	0.497	0.529	0.999	(4374,425095,7629.62)---+-----?+--	8	rs1825363(0.698/-1.02),rs1586168(0.698/-0.988),rs1825362(0.698/-0.83),rs10744896(0.698/-0.637)	117856297	117857317	1.02	rs10744896(0.698/-0.637),rs1825363(0.698/-1.02),rs1825362(0.698/-0.83),rs1586168(0.698/-0.988)	117856297	117857317	1.02	-	KSR2(0.0)	1
rs112378058	8	20121827	0.0001551	1.37754	0.0847	A/T	0.0178	0.0212	0.995	(5369,123049,9256.52)+++??--++++--	6	rs35103297(0.883/-10.8),rs75828631(0.872/-4.35)	20111027	20121827	10.8	rs35103297(0.883/-10.8),rs75828631(0.872/-4.35)	20111027	20121827	10.8	-	ATP6V1B2(0.0),LZTS1(0.0),LZTS1-AS1(0.0)	3
rs7969879	12	65712563	0.0001552	1.36534	0.0823	T/G	0.0209	0.0204	0.994	(4982,121546,8639.96)-++?-+??++?-+	7	-	65712563	65712563	0	-	65712563	65712563	0	-	MSRB3(0.0)	1
rs35740490	18	72178062	0.0001556	1.36602	0.0825	T/C	0.0188	0.0134	0.993	(5170,429426,8978.82)++++?++-?++?-	6	-	72178062	72178062	0	-	72178062	72178062	0	-	CNDP2(0.0),CNDP1(0.0)	2
rs2733249	15	45945756	0.000156	0.88364	0.0327	G/A	0.173	0.168	0.998	(4374,425095,7629.62)-+++++++-?+++	7	rs6493163(0.976/-4.07),rs35394591(0.975/-4.44),rs35707605(0.293/-13.9)	45931856	45945756	13.9	rs6493163(0.976/-4.07),rs35394591(0.975/-4.44)	45941316	45945756	4.44	-	BLOC1S6(0.0),SQOR(0.0)	2
rs12892223	14	66618728	0.0001562	1.17727	0.0432	C/G	0.924	0.933	0.994	(5282,430167,9178.74)?+++-+++-++?+	6	rs12884682(0.934/4.08),rs34421370(0.651/10.4)	66618728	66629128	10.4	rs12884682(0.934/4.08),rs34421370(0.651/10.4)	66618728	66629128	10.4	-	-	0
rs77590204	9	23415989	0.0001564	1.28943	0.0672	G/A	0.0253	0.0226	0.999	(5708,432028,9867.10)-----+----+--	8	rs79710925(0.983/5.34),rs147493056(0.983/4.48),rs111616019(0.98/4.16),rs78123691(0.937/-8.04),rs79082341(0.932/-6.35),rs74467989(0.913/-14.3),rs77632626(0.757/-5.52)	23401689	23421329	19.64	rs147493056(0.983/4.48),rs79710925(0.983/5.34),rs111616019(0.98/4.16),rs78123691(0.937/-8.04),rs79082341(0.932/-6.35),rs74467989(0.913/-14.3),rs77632626(0.757/-5.52)	23401689	23421329	19.64	-	-	0
rs1882553	12	6747578	0.0001568	0.90267	0.0271	G/C	0.197	0.22	0.999	(5708,432028,9867.10)+-++++++++-++	8	rs1045553(0.993/-0.283)	6747295	6747578	0.283	rs1045553(0.993/-0.283)	6747295	6747578	0.283	-	CHD4(0.0),LPAR5(0.0),ACRBP(0.0),ING4(0.0),ZNF384(0.0)	5
rs17204866	8	59483887	0.0001573	1.58788	0.1223	T/G	0.0148	0.0112	1	(2815,40003,5047.37)+?+????+???++	4	rs78818154(0.998/-7.67)	59476217	59483887	7.67	rs78818154(0.998/-7.67)	59476217	59483887	7.67	-	SDCBP(0.0),NSMAF(0.0)	2
rs3787099	20	62307517	0.0001577	0.84459	0.0447	G/A	0.0836	0.0665	0.997	(4374,425095,7629.62)++++++--+?+++	7	rs143190905(0.912/-15.8),rs77552606(0.899/3.61),rs2297439(0.899/3.61),rs114703330(0.898/1.88),rs78430218(0.893/6.36),rs75031349(0.889/6.54),rs76636901(0.883/-24.7),rs16983884(0.876/13.2)	62282817	62320717	37.9	rs143190905(0.912/-15.8),rs2297439(0.899/3.61),rs77552606(0.899/3.61),rs114703330(0.898/1.88),rs78430218(0.893/6.36),rs75031349(0.889/6.54),rs76636901(0.883/-24.7),rs16983884(0.876/13.2)	62282817	62320717	37.9	-	GMEB2(0.0),MHENCR(0.0),STMN3(0.0),RTEL1(0.0),RTEL1-TNFRSF6B(0.0),TNFRSF6B(0.0),ARFRP1(0.0),ZGPAT(0.0),LIME1(9.5)	9
rs10842800	12	26986748	0.0001586	0.91201	0.0244	G/T	0.257	0.306	0.999	(5708,432028,9867.10)-++++++-+++++	8	rs73082711(0.997/5),rs11614691(0.925/18.6),rs7954271(0.825/-8.83),rs10771306(0.824/-11)	26975748	27005348	29.6	rs73082711(0.997/5),rs11614691(0.925/18.6),rs7954271(0.825/-8.83),rs10771306(0.824/-11)	26975748	27005348	29.6	-	ITPR2(0.0)	1
rs11080559	18	12243288	0.0001586	1.10838	0.0273	T/C	0.324	0.344	0.996	(4144,424291,7271.94)?++++++++?+++	6	rs35549490(0.331/0.69),rs35652438(0.331/-1.35),rs9652930(0.33/-2.08)	12241208	12243978	2.77	-	12243288	12243288	0	-	C18orf61(0.0),CIDEA(0.0)	2
rs2503338	13	22803881	0.0001593	1.11227	0.0282	A/G	0.398	0.344	0.975	(3660,422370,6509.26)?+++++-++?-??	4	-	22803881	22803881	0	-	22803881	22803881	0	-	LINC00540(0.0)	1
rs149451734	2	3955107	0.0001595	0.73447	0.0817	G/A	0.978	0.979	0.988	(4994,429303,8746.74)?++--+-+-++??	5	-	3955107	3955107	0	-	3955107	3955107	0	-	-	0
rs71431776	13	26799167	0.0001597	1.15315	0.0378	A/C	0.121	0.0962	0.997	(4374,425095,7629.62)+++++-+-+?+++	7	rs35016984(0.979/16.2),rs35988155(0.801/42.1)	26799167	26841267	42.1	rs35016984(0.979/16.2),rs35988155(0.801/42.1)	26799167	26841267	42.1	-	RNF6(0.0),CDK8(0.0)	2
rs77102010	4	11430106	0.0001601	1.32711	0.075	A/G	0.0227	0.0211	0.995	(5512,430971,9536.42)+++-++++-++?-	7	rs79955352(0.986/2.09),rs76383841(0.876/-10.5)	11419606	11432196	12.59	rs79955352(0.986/2.09),rs76383841(0.876/-10.5)	11419606	11432196	12.59	-	MIR572(-9.6),HS3ST1(0.0)	2
rs56270247	21	27916378	0.0001602	0.83736	0.047	A/G	0.94	0.934	0.993	(5478,431224,9509.42)?-------+---+	7	-	27916378	27916378	0	-	27916378	27916378	0	-	CYYR1-AS1(0.0),CYYR1(0.0)	2
rs17206206	17	8769327	0.000161	1.11918	0.0298	C/T	0.835	0.79	0.996	(5478,431224,9509.42)?----+-------	7	-	8769327	8769327	0	-	8769327	8769327	0	-	PIK3R6(0.0),PIK3R5(0.0)	2
rs62397801	5	161702570	0.000161	1.8143	0.1579	G/A	0.991	0.986	0.922	(3527,114446,6243.38)?--?----+?-??	3	-	161702570	161702570	0	-	161702570	161702570	0	-	-	0
rs60380511	8	74546504	0.0001611	1.11918	0.0298	T/A	0.172	0.16	1	(5040,49800,8601.46)-+-???+------	5	rs56722815(1/3.15),rs6991667(0.993/28.7),rs57218396(0.993/53.3),rs79206544(0.992/52.3),rs12676412(0.992/53.9),rs56827893(0.992/64.5),rs12675329(0.991/76.2),rs140472622(0.973/113),rs56044335(0.951/-27.4),rs73686855(0.951/-21.7),rs7004212(0.951/-37.5),rs73686847(0.951/-27.4),rs17313060(0.951/-34.8),rs56072531(0.951/-28.2),rs73686842(0.951/-43.1),rs56263714(0.951/-22.6),rs869344(0.951/-40.5),rs11642…	74490604	74659504	168.9	rs56722815(1/3.15),rs57218396(0.993/53.3),rs6991667(0.993/28.7),rs56827893(0.992/64.5),rs79206544(0.992/52.3),rs12676412(0.992/53.9),rs12675329(0.991/76.2),rs140472622(0.973/113),rs116427419(0.951/-25.6),rs869344(0.951/-40.5),rs17313060(0.951/-34.8),rs73686847(0.951/-27.4),rs73686855(0.951/-21.7),rs56044335(0.951/-27.4),rs7004212(0.951/-37.5),rs73686852(0.951/-23.5),rs56263714(0.951/-22.6),rs7368…	74490604	74659504	168.9	-	STAU2(0.0),UBE2W(95.8)	2
rs61869231	10	126912699	0.0001612	0.89253	0.0301	C/T	0.779	0.778	0.999	(4144,424291,7271.94)?++++--++?-++	6	rs61869230(1/-0.713),rs17152738(0.997/2.2),rs78376359(0.734/19.9)	126911986	126932599	20.613	rs61869230(1/-0.713),rs17152738(0.997/2.2),rs78376359(0.734/19.9)	126911986	126932599	20.613	-	-	0
rs4573272	8	83573143	0.0001613	0.91083	0.0248	C/T	0.432	0.432	0.997	(4241,117171,7363.74)+++?++-++?-++	6	rs7844171(0.997/-0.247),rs1522729(0.997/-2.38),rs4323467(0.994/12.2)	83570763	83585343	14.58	rs7844171(0.997/-0.247),rs1522729(0.997/-2.38),rs4323467(0.994/12.2)	83570763	83585343	14.58	-	-	0
rs1215972	9	133350608	0.0001631	0.87757	0.0346	G/A	0.121	0.143	0.998	(5282,430167,9178.74)?+++++--+++?+	10	rs62582571(0.828/-2.84),rs590086(0.651/-6.95),rs35512453(0.625/-6.62),rs12551145(0.556/-6.86)	133343658	133350608	6.95	rs62582571(0.828/-2.84),rs590086(0.651/-6.95),rs35512453(0.625/-6.62)	133343658	133350608	6.95	-	HMCN2(0.0),ASS1(0.0)	2
rs147512445	20	42451087	0.0001632	1.3118	0.072	G/A	0.0239	0.0211	0.994	(5512,430971,9536.42)+--+--+----?-	7	-	42451087	42451087	0	-	42451087	42451087	0	-	-	0
rs7695454	4	82936650	0.0001634	1.10473	0.0264	G/C	0.331	0.313	0.999	(4144,424291,7271.94)?+-------?---	6	rs7656758(0.997/-7.9),rs6818682(0.997/-15.7),rs1443764(0.996/-9.46),rs6830373(0.993/-8.66),rs6829471(0.993/-8.4),rs476504(0.165/-227)	82709650	82936650	227	rs6818682(0.997/-15.7),rs7656758(0.997/-7.9),rs1443764(0.996/-9.46),rs6830373(0.993/-8.66),rs6829471(0.993/-8.4)	82920950	82936650	15.7	-	-	0
rs35119733	1	28207887	0.0001635	1.08774	0.0223	A/G	0.373	0.405	0.997	(5478,431224,9509.42)?++-++-++++++	7	rs34631302(0.991/0.44),rs3766398(0.961/1.42),rs3766399(0.957/1.48),rs3766400(0.955/1.48)	28207887	28209367	1.48	rs34631302(0.991/0.44),rs3766398(0.961/1.42),rs3766399(0.957/1.48),rs3766400(0.955/1.48)	28207887	28209367	1.48	-	PPP1R8(0.0),SCARNA1(0.0),THEMIS2(0.0),RPA2(0.0)	4
rs150983228	1	209568256	0.0001637	0.7112	0.0904	A/C	0.983	0.988	0.993	(5282,430167,9178.74)?----------?-	6	rs75500392(0.917/-23.7),rs147860427(0.615/-51.9),rs141970057(0.596/-93.3)	209474956	209568256	93.3	rs75500392(0.917/-23.7),rs147860427(0.615/-51.9)	209516356	209568256	51.9	-	LINC01696(-16.4),LINC01698(0.0),MIR205HG(0.0),MIR205(0.0)	4
rs10924734	1	246618880	0.0001646	1.12165	0.0305	T/G	0.844	0.804	0.998	(5478,431224,9509.42)?++++++++++++	8	rs35703197(0.972/15.7),rs12567142(0.957/32.7)	246618880	246651580	32.7	rs35703197(0.972/15.7),rs12567142(0.957/32.7)	246618880	246651580	32.7	-	SMYD3(0.0),LINC01743(10.5)	2
rs144831086	12	69529207	0.0001647	1.31443	0.0726	T/C	0.0245	0.0263	0.997	(5512,430971,9536.42)-++-++++-++?+	7	rs117775127(0.545/13.1),rs116974113(0.408/62.2),rs117265663(0.282/163),rs191098128(0.277/101),rs118036355(0.255/188),rs139103115(0.214/-84.8),rs116863818(0.211/-72.6),rs117531987(0.15/-165)	69364207	69717207	353	-	69529207	69529207	0	-	-	0
rs62325877	4	172195856	0.0001647	1.18483	0.045	C/T	0.0689	0.068	0.988	(5512,430971,9536.42)-+------+--?-	7	rs62325878(0.983/10.5),rs142106402(0.733/-45.3)	172150556	172206356	55.8	rs62325878(0.983/10.5),rs142106402(0.733/-45.3)	172150556	172206356	55.8	-	MIR6082(-38.4)	1
rs77237111	11	11598422	0.0001654	0.77383	0.0681	C/T	0.0271	0.0262	0.996	(5708,432028,9867.10)-++-+++++++++	8	-	11598422	11598422	0	-	11598422	11598422	0	-	GALNT18(0.0)	1
rs4280857	5	147972619	0.0001655	1.22581	0.054	A/G	0.0433	0.0398	0.999	(5379,358779,9212.04)+++-+?+-+++++	8	-	147972619	147972619	0	-	147972619	147972619	0	-	HTR4(0.0)	1
rs75199899	1	98856968	0.0001656	0.72637	0.0849	T/C	0.974	0.966	0.985	(3660,422370,6509.26)?-------+?+??	4	-	98856968	98856968	0	-	98856968	98856968	0	-	-	0
rs138461747	18	59745968	0.0001661	1.35839	0.0813	C/G	0.0199	0.0286	0.983	(5379,123047,9270.54)+++?+++++++?-	6	-	59745968	59745968	0	-	59745968	59745968	0	-	PIGN(0.0)	1
rs142520774	16	59896489	0.0001665	1.33924	0.0776	G/T	0.0211	0.0198	0.987	(5040,49800,8601.46)---???--+-++-	5	rs117578330(0.722/-2.42)	59894069	59896489	2.42	rs117578330(0.722/-2.42)	59894069	59896489	2.42	-	LINC02141(0.0)	1
rs117922985	8	25309028	0.0001669	0.77794	0.0667	C/T	0.969	0.971	0.989	(5282,430167,9178.74)?++-+-++++-?+	7	-	25309028	25309028	0	-	25309028	25309028	0	-	DOCK5(0.0),GNRH1(0.0),KCTD9(0.0),CDCA2(0.0)	4
rs55875627	10	53065295	0.0001671	0.85351	0.0421	A/T	0.88	0.892	0.993	(3660,422370,6509.26)?--+-+---?-??	4	rs72803184(0.998/-0.001)	53065294	53065295	0.001	rs72803184(0.998/-0.001)	53065294	53065295	0.001	-	PRKG1(0.0),MIR605(0.0)	2
rs2500488	1	244240448	0.0001674	0.89691	0.0289	C/T	0.254	0.289	0.996	(4178,424038,7298.94)+++++++++?-?+	6	-	244240448	244240448	0	-	244240448	244240448	0	-	LOC339529(0.0),ZBTB18(0.0)	2
rs11187363	10	95032004	0.0001683	0.9153	0.0235	G/C	0.7	0.693	0.999	(5478,431224,9509.42)?++++++++++++	7	rs7894223(1/-0.197),rs10882205(0.999/0.657),rs12414187(0.565/23.4),rs7070935(0.533/-4.84),rs11187359(0.533/-2.32),rs7913670(0.533/-8.07),rs7894082(0.533/-0.416),rs7071219(0.533/-4.63),rs7089936(0.533/-8.26),rs7084873(0.533/-9.5),rs11187352(0.533/-9.71),rs7068905(0.533/-9.36),rs7905055(0.533/-2.95),rs4356160(0.533/-7.52),rs7068778(0.533/-9.41),rs7100437(0.533/-5.61),rs4356161(0.533/-7),rs4503467(0…	94966704	95074804	108.1	rs7894223(1/-0.197),rs10882205(0.999/0.657)	95031807	95032661	0.854	-	MYOF(0.0)	1
rs747074	6	15730067	0.0001683	0.84993	0.0432	T/C	0.0923	0.115	0.999	(4144,424291,7271.94)?--------?---	6	rs2253333(0.983/2.93),rs4282401(0.982/-10.1),rs1074521(0.969/-27.5),rs2619514(0.92/5.94),rs2619520(0.649/-73.9),rs75915153(0.647/3.59),rs2619553(0.642/-87.2),rs142771152(0.597/-41.7),rs80314752(0.381/-102)	15628067	15736007	107.94	rs2253333(0.983/2.93),rs4282401(0.982/-10.1),rs1074521(0.969/-27.5),rs2619514(0.92/5.94),rs2619520(0.649/-73.9),rs75915153(0.647/3.59),rs2619553(0.642/-87.2)	15642867	15736007	93.14	-	DTNBP1(-16.8)	1
rs2032482	22	49823026	0.0001686	0.73993	0.0801	A/G	0.0246	0.0235	0.995	(4178,424038,7298.94)+--+-----?-?-	7	rs117519294(0.872/-1.24)	49821786	49823026	1.24	rs117519294(0.872/-1.24)	49821786	49823026	1.24	-	C22orf34(0.0)	1
rs7192333	16	54435038	0.0001686	0.72202	0.0866	C/T	0.973	0.97	0.988	(3454,421315,6164.57)?+++?++++?+??	3	-	54435038	54435038	0	-	54435038	54435038	0	-	LINC02140(0.0)	1
rs117213192	6	113771492	0.000169	1.2798	0.0656	C/T	0.0278	0.0325	0.989	(5575,124104,9601.22)-+-?-+-++-+--	7	rs117470773(0.628/43.8)	113771492	113815292	43.8	rs117470773(0.628/43.8)	113771492	113815292	43.8	-	LINC02518(0.0)	1
rs11710577	3	112100911	0.0001693	0.88241	0.0333	C/T	0.812	0.825	0.993	(3856,423427,6839.94)?++++++++?++?	5	rs13080716(0.288/-9.38),rs1996723(0.288/-9.91)	112091001	112100911	9.91	-	112100911	112100911	0	-	LOC105374042(0.0),CD200(0.0)	2
rs449915	5	131340231	0.0001693	0.92293	0.0213	A/G	0.422	0.469	1	(5708,432028,9867.10)------+++--+-	8	rs422090(0.998/-0.385),rs247005(0.995/1.87),rs247006(0.995/1.15),rs247003(0.994/4.16),rs247002(0.994/5),rs247000(0.985/6.41),rs440970(0.985/-3.94),rs247001(0.842/6.23),rs3763114(0.704/24.1),rs6596050(0.704/14.1),rs4705909(0.704/13.3),rs6596052(0.704/33.1),rs4705843(0.704/24.5),rs6596048(0.704/13.9),rs3914024(0.704/16),rs4705911(0.703/17),rs6877405(0.703/14.4),rs3846726(0.702/18.8),rs4705913(0.702…	131336291	131379631	43.34	rs422090(0.998/-0.385),rs247006(0.995/1.15),rs247005(0.995/1.87),rs247003(0.994/4.16),rs247002(0.994/5),rs247000(0.985/6.41),rs440970(0.985/-3.94),rs247001(0.842/6.23),rs6596050(0.704/14.1),rs4705909(0.704/13.3),rs3763114(0.704/24.1),rs4705843(0.704/24.5),rs6596048(0.704/13.9),rs3914024(0.704/16),rs6596052(0.704/33.1),rs4705911(0.703/17),rs6877405(0.703/14.4),rs4705910(0.702/16.2),rs4705913(0.702…	131336291	131379631	43.34	-	ACSL6(0.0),IL3(6.1),CSF2(19.3)	3
rs6051780	20	3334167	0.0001702	0.89003	0.031	C/A	0.197	0.201	1	(4168,424040,7284.93)++++?++++?-++	6	rs6051680(0.994/-99.3),rs6051753(0.83/-18.7),rs6051749(0.829/-24.5),rs6037590(0.829/39.9),rs6051718(0.829/-63.8),rs2236123(0.829/-28.9),rs6051828(0.829/38.3),rs6051732(0.829/-40),rs6051723(0.829/-55.7),rs6051784(0.829/4.79),rs6037551(0.829/-27.5),rs6139068(0.829/-49.8),rs6051806(0.829/16.2),rs965468(0.828/47.3),rs2236089(0.828/-77),rs6037526(0.828/-82.9),rs6051702(0.828/-82.2),rs6051672(0.825/-10…	3225167	3400567	175.4	rs6051680(0.994/-99.3),rs6051753(0.83/-18.7),rs6139068(0.829/-49.8),rs6037551(0.829/-27.5),rs6051784(0.829/4.79),rs6051732(0.829/-40),rs6051723(0.829/-55.7),rs2236123(0.829/-28.9),rs6051718(0.829/-63.8),rs6037590(0.829/39.9),rs6051828(0.829/38.3),rs6051749(0.829/-24.5),rs6051806(0.829/16.2),rs6051702(0.828/-82.2),rs2236089(0.828/-77),rs965468(0.828/47.3),rs6037526(0.828/-82.9),rs6051672(0.825/-10…	3225167	3400567	175.4	-	DDRGK1(-98.8),ITPA(-79.7),SLC4A11(-64.3),C20orf194(0.0)	4
rs199499	17	44865498	0.0001705	0.88356	0.0329	C/T	0.8	0.847	0.99	(3856,423427,6839.94)?+++--+++?-+?	5	rs70600(0.849/-5.48),rs199525(0.846/-17.7),rs199512(0.845/-8.15),rs199513(0.844/-8.57),rs430685(0.844/-6.35),rs199514(0.844/-8.62),rs199509(0.844/-6.77),rs199507(0.844/-6.64),rs199505(0.844/-6.09),rs415430(0.844/-6.35),rs199506(0.844/-6.47),rs70602(0.843/-5.78),rs199515(0.843/-8.86),rs199516(0.843/-9.01),rs199504(0.841/-4.5),rs199528(0.839/-22.4),rs199533(0.797/-36.6),rs199447(0.787/-53.3),rs9896…	43485498	44865498	1380	rs70600(0.849/-5.48),rs199525(0.846/-17.7),rs199512(0.845/-8.15),rs199513(0.844/-8.57),rs430685(0.844/-6.35),rs199507(0.844/-6.64),rs199505(0.844/-6.09),rs199514(0.844/-8.62),rs415430(0.844/-6.35),rs199509(0.844/-6.77),rs199506(0.844/-6.47),rs199516(0.843/-9.01),rs70602(0.843/-5.78),rs199515(0.843/-8.86),rs199504(0.841/-4.5),rs199528(0.839/-22.4),rs199533(0.797/-36.6),rs9896243(0.787/-39.4),rs199…	43575498	44865498	1290	/(0.843)rs199515;Parkinson's_disease(22451204)(3E-17)/(0.797)rs199533;Parkinson's_disease(19915575)(1E-14)/(0.676)rs62065453;Neuroticism(29255261)(2E-24)	PLEKHM1(-1247.4),MIR4315-1(-1262.7),MIR4315-2(-1262.7),ARL17B(-1234.5),LRRC37A4P(-1217.6),MAPK8IP1P2(-1136.3),LINC02210(-1091.9),LINC02210-CRHR1(-902.3),CRHR1(-902.3),MAPT-AS1(-842.6),SPPL2C(-891.1),MAPT(-709.8),MAPT-IT1(-839.3),STH(-738.4),KANSL1(-512.8),KANSL1-AS1(-541.4),LRRC37A(-400.3),ARL17A(-376.3),NSFP1(-315.0),LRRC37A2(-182.5),NSF(0.0),WNT3(0.0)	22
rs116223669	1	224412801	0.0001708	1.27252	0.0641	A/G	0.0296	0.0253	0.996	(5512,430971,9536.42)-++-+++++++?+	7	rs41303097(0.606/-66.3),rs114094001(0.602/-108),rs12142842(0.284/-37.1),rs1810346(0.283/-32.3),rs4446934(0.283/-31.4),rs908802(0.283/-31.6),rs115379040(0.283/-30),rs908804(0.283/-32.6),rs12024159(0.283/-30.8),rs72753995(0.247/-44.6),rs56023673(0.247/-44.3),rs111718224(0.247/-45.7),rs11588603(0.247/-43.8),rs11588981(0.193/-37.8)	224304801	224412801	108	rs41303097(0.606/-66.3),rs114094001(0.602/-108)	224304801	224412801	108	-	FBXO28(-13.1),DEGS1(0.0),LOC101927143(0.0),LOC101927164(0.0),NVL(0.0),MIR320B2(0.0)	6
rs55990162	11	7661259	0.0001713	0.81237	0.0553	C/T	0.268	0.0687	0.985	(3527,114446,6243.38)?++?+++++?+??	3	-	7661259	7661259	0	-	7661259	7661259	0	-	PPFIBP2(0.0),CYB5R2(0.0),OVCH2(0.0)	3
rs12673851	7	81506124	0.0001715	0.88923	0.0312	G/A	0.181	0.198	0.999	(4374,425095,7629.62)+++-+++++?+++	7	rs12707466(0.995/-2.82),rs4732414(0.989/10.7),rs4732415(0.988/11.7),rs62463599(0.986/24.9),rs62463600(0.973/26.3)	81503304	81532424	29.12	rs12707466(0.995/-2.82),rs4732414(0.989/10.7),rs4732415(0.988/11.7),rs62463599(0.986/24.9),rs62463600(0.973/26.3)	81503304	81532424	29.12	-	CACNA2D1(19.6)	1
rs142477817	16	17057954	0.0001719	0.71341	0.0899	G/C	0.982	0.986	0.996	(4721,48515,8093.58)?++???++-+?-+	4	rs112266795(0.573/-21.2),rs113076394(0.572/-28.4),rs111951339(0.572/-15.5),rs73518700(0.569/-25),rs113435258(0.565/-27.6),rs16968289(0.123/50.4),rs79149994(0.111/43.5)	17029554	17108354	78.8	-	17057954	17057954	0	-	-	0
rs73416473	22	27459563	0.0001727	1.14752	0.0366	T/C	0.0929	0.0877	0.998	(5708,432028,9867.10)++++-++++++--	8	rs16983560(0.445/-4.58),rs73414458(0.438/-17)	27442563	27459563	17	-	27459563	27459563	0	-	LOC284898(0.0)	1
rs77333856	1	236565252	0.0001728	0.80212	0.0587	G/A	0.958	0.954	0.985	(5282,430167,9178.74)?++++++--++?+	6	-	236565252	236565252	0	-	236565252	236565252	0	-	EDARADD(0.0)	1
rs116854528	19	4765457	0.000173	1.58709	0.123	A/G	0.0154	0.0201	0.999	(2749,346933,4981.21)+?++????+?-?+	4	-	4765457	4765457	0	-	4765457	4765457	0	-	DPP9(0.0),MIR7-3HG(0.0),MIR7-3(0.0),FEM1A(0.0)	4
rs12529000	6	5154909	0.0001735	0.86468	0.0387	C/T	0.914	0.92	0.996	(5478,431224,9509.42)?++--++++++++	7	-	5154909	5154909	0	-	5154909	5154909	0	-	LYRM4-AS1(0.0),LYRM4(0.0),MIR3691(0.0)	3
rs4702765	5	10927604	0.0001735	1.24147	0.0576	T/C	0.0401	0.0184	0.999	(5379,358779,9212.04)++++-?++++-++	7	rs79085736(0.974/-7.63),rs4702766(0.315/6.38),rs4701901(0.313/6.42),rs12659116(0.29/12.3),rs59521545(0.29/10.4),rs12654367(0.289/10.8),rs16901148(0.288/10.8),rs16901146(0.288/10.7)	10919974	10939904	19.93	rs79085736(0.974/-7.63)	10919974	10927604	7.63	-	CTNND2(0.0)	1
rs55681165	11	122534241	0.0001736	1.12862	0.0322	A/G	0.123	0.111	0.999	(5708,432028,9867.10)-++++++-++-++	9	rs55817861(0.997/0.446),rs73014240(0.995/0.995),rs11604746(0.994/-1.4),rs112776177(0.977/1.51),rs73014247(0.959/8.09)	122532841	122542331	9.49	rs55817861(0.997/0.446),rs73014240(0.995/0.995),rs11604746(0.994/-1.4),rs112776177(0.977/1.51),rs73014247(0.959/8.09)	122532841	122542331	9.49	-	UBASH3B(0.0)	1
rs73021331	19	28854166	0.000174	0.83921	0.0467	G/T	0.941	0.967	0.995	(5478,431224,9509.42)?++++++--+++-	7	-	28854166	28854166	0	-	28854166	28854166	0	-	-	0
rs7206568	16	83849920	0.0001744	1.08307	0.0213	C/G	0.439	0.44	0.999	(5708,432028,9867.10)++++++-++++++	8	rs33125(0.492/1.15)	83849920	83851070	1.15	-	83849920	83849920	0	-	CDH13(0.0),LOC102724163(0.0),HSBP1(0.0)	3
rs62312914	4	65914789	0.0001752	1.10561	0.0268	C/T	0.661	0.612	0.995	(4144,424291,7271.94)?--------?+--	6	rs4482818(0.906/13.7),rs58638750(0.86/56.5),rs10013406(0.791/81.7),rs62314399(0.791/96.4),rs36185489(0.789/111),rs13133709(0.787/147),rs6824126(0.76/136),rs1514271(0.757/202),rs4860644(0.755/205),rs54808(0.727/205),rs54807(0.727/204),rs331661(0.724/209),rs3752867(0.717/213)	65914789	66127789	213	rs4482818(0.906/13.7),rs58638750(0.86/56.5),rs10013406(0.791/81.7),rs62314399(0.791/96.4),rs36185489(0.789/111),rs13133709(0.787/147),rs6824126(0.76/136),rs1514271(0.757/202),rs4860644(0.755/205),rs54807(0.727/204),rs54808(0.727/205),rs331661(0.724/209),rs3752867(0.717/213)	65914789	66127789	213	-	LINC02232(0.0)	1
rs117207436	12	124920273	0.0001756	0.79358	0.0616	T/C	0.961	0.95	0.987	(4994,429303,8746.74)?----------??	5	rs75467614(0.79/17.1)	124920273	124937373	17.1	rs75467614(0.79/17.1)	124920273	124937373	17.1	-	NCOR2(0.0)	1
rs17106093	5	146555370	0.0001757	1.21349	0.0516	G/T	0.0494	0.0418	0.996	(5512,430971,9536.42)---++-++--+?-	8	rs10075422(0.94/-1.14)	146554230	146555370	1.14	rs10075422(0.94/-1.14)	146554230	146555370	1.14	-	STK32A-AS1(0.0)	1
rs56758691	19	19315904	0.0001757	1.18566	0.0454	A/G	0.0571	0.0584	0.999	(5512,430971,9536.42)+-+++-++++-?+	7	rs34282046(0.994/-11),rs60164086(0.99/-15.7),rs78454476(0.99/-14.6),rs76682873(0.791/-22.2)	19293704	19315904	22.2	rs34282046(0.994/-11),rs78454476(0.99/-14.6),rs60164086(0.99/-15.7),rs76682873(0.791/-22.2)	19293704	19315904	22.2	-	TMEM161A(-16.6),MEF2B(0.0),BORCS8-MEF2B(0.0),BORCS8(0.0),RFXANK(0.0),NR2C2AP(0.0),NCAN(0.0)	7
rs57804642	18	44347235	0.0001757	0.88985	0.0311	G/T	0.138	0.151	0.998	(5708,432028,9867.10)+++-+-+++++++	8	rs113359876(0.301/-10.6),rs141259474(0.261/-13.9)	44333335	44347235	13.9	-	44347235	44347235	0	-	ST8SIA5(0.0),PIAS2(0.0)	2
rs2981086	8	73830114	0.0001759	0.86988	0.0372	C/G	0.0922	0.117	0.999	(5708,432028,9867.10)----------++-	8	rs2128158(0.999/-0.014),rs2981128(0.998/-1.46),rs2981112(0.997/-4.5),rs2929576(0.996/-6.37)	73823744	73830114	6.37	rs2128158(0.999/-0.014),rs2981128(0.998/-1.46),rs2981112(0.997/-4.5),rs2929576(0.996/-6.37)	73823744	73830114	6.37	-	KCNB2(0.0)	1
rs117531678	11	9019246	0.000176	0.72303	0.0865	C/T	0.981	0.981	0.993	(5282,430167,9178.74)?-++-+++++-?-	6	rs117901182(0.95/-10.9),rs141776742(0.53/77.5)	9008346	9096746	88.4	rs117901182(0.95/-10.9)	9008346	9019246	10.9	-	ASCL3(-4.7),TMEM9B(0.0),TMEM9B-AS1(0.0),NRIP3(0.0),SCUBE2(0.0)	5
rs17816589	6	127956486	0.0001763	0.77306	0.0686	G/A	0.962	0.961	0.993	(3948,423234,6941.26)?+++++-++?-?+	6	-	127956486	127956486	0	-	127956486	127956486	0	-	C6orf58(0.0)	1
rs77570397	10	24292752	0.0001764	1.29421	0.0687	C/T	0.0237	0.0167	0.994	(5708,432028,9867.10)-----++-+----	9	rs118099399(0.965/21.7),rs75218406(0.318/180)	24292752	24472752	180	rs118099399(0.965/21.7)	24292752	24314452	21.7	-	KIAA1217(0.0)	1
rs28505653	15	98171693	0.0001765	0.89039	0.031	T/A	0.791	0.795	0.998	(4144,424291,7271.94)?-+++++++?+++	6	rs9806259(0.669/-0.156),rs12324905(0.663/-0.684)	98171009	98171693	0.684	rs9806259(0.669/-0.156),rs12324905(0.663/-0.684)	98171009	98171693	0.684	-	-	0
rs72683421	14	87415195	0.0001774	1.25973	0.0616	G/T	0.0345	0.0332	0.995	(5512,430971,9536.42)-+-+------+?-	7	rs72683426(0.976/36.6)	87415195	87451795	36.6	rs72683426(0.976/36.6)	87415195	87451795	36.6	-	LINC01148(0.0)	1
rs1552403	4	61821524	0.0001775	0.89181	0.0305	T/C	0.198	0.192	0.997	(4374,425095,7629.62)---+----+?---	8	rs1843656(0.94/-4.78),rs1843658(0.94/-4.53),rs1455270(0.939/-5.54),rs3114081(0.932/-7.5),rs2604623(0.931/-10.6),rs3113482(0.931/-11.2),rs3100730(0.931/-8.51),rs2014935(0.931/-12.9),rs2604622(0.931/-10.5),rs3113484(0.931/-8.36),rs2604624(0.93/-10.9),rs923201(0.93/-16.9),rs2604640(0.93/-14),rs2604630(0.93/-19.6),rs2604638(0.93/-14.8),rs2604632(0.929/-18.2),rs2604634(0.929/-18.1),rs62313313(0.456/-4…	61775324	61821524	46.2	rs1843656(0.94/-4.78),rs1843658(0.94/-4.53),rs1455270(0.939/-5.54),rs3114081(0.932/-7.5),rs3113484(0.931/-8.36),rs2604623(0.931/-10.6),rs3113482(0.931/-11.2),rs2014935(0.931/-12.9),rs2604622(0.931/-10.5),rs3100730(0.931/-8.51),rs2604640(0.93/-14),rs2604624(0.93/-10.9),rs923201(0.93/-16.9),rs2604638(0.93/-14.8),rs2604630(0.93/-19.6),rs2604632(0.929/-18.2),rs2604634(0.929/-18.1)	61801924	61821524	19.6	-	MIR548AG1(0.0)	1
rs928244	21	18148901	0.0001778	1.09911	0.0252	C/G	0.549	0.534	0.999	(4144,424291,7271.94)?-++++-+-?+++	6	rs928246(1/0.371),rs914122(0.997/-5.46),rs6517716(0.986/-8.73),rs2824043(0.973/1.47),rs2150382(0.96/-9.68),rs2824030(0.959/-9.72),rs8129058(0.953/-11.7),rs2736250(0.941/-14.9),rs13048267(0.941/-13.7),rs58504751(0.94/-16.1),rs112636846(0.94/-27.4),rs2736251(0.94/-14.9),rs2824023(0.936/-29.4),rs2824024(0.915/-28.2),rs2824007(0.878/-35.8),rs2210223(0.873/-40.3),rs2026855(0.862/4.98),rs2205291(0.861/…	18108601	18193101	84.5	rs928246(1/0.371),rs914122(0.997/-5.46),rs6517716(0.986/-8.73),rs2824043(0.973/1.47),rs2150382(0.96/-9.68),rs2824030(0.959/-9.72),rs8129058(0.953/-11.7),rs2736250(0.941/-14.9),rs13048267(0.941/-13.7),rs2736251(0.94/-14.9),rs112636846(0.94/-27.4),rs58504751(0.94/-16.1),rs2824023(0.936/-29.4),rs2824024(0.915/-28.2),rs2824007(0.878/-35.8),rs2210223(0.873/-40.3),rs2026855(0.862/4.98),rs2205291(0.861/…	18108601	18193101	84.5	-	-	0
rs142118597	6	62330315	0.0001783	1.43706	0.0968	A/G	0.0149	0.0162	0.963	(5379,123047,9270.54)+++?++---+-?+	6	rs142112963(0.927/20.2),rs141493010(0.829/-18.6),rs72872573(0.801/-4.43),rs140813374(0.761/310),rs146872561(0.664/204)	62311715	62640315	328.6	rs142112963(0.927/20.2),rs141493010(0.829/-18.6),rs72872573(0.801/-4.43),rs140813374(0.761/310),rs146872561(0.664/204)	62311715	62640315	328.6	-	KHDRBS2(0.0),MTRNR2L9(0.0)	2
rs78172075	2	47951651	0.0001786	1.14648	0.0365	C/T	0.0947	0.133	0.995	(5708,432028,9867.10)-------------	8	rs78980632(0.49/53.6),rs3136277(0.489/66),rs79903895(0.487/152),rs111490869(0.486/55.7),rs3136357(0.479/80.9),rs78888036(0.476/84.2),rs113376006(0.439/255),rs142286701(0.438/254)	47951651	48206651	255	-	47951651	47951651	0	-	-	0
rs535186435	22	42115250	0.0001792	1.54682	0.1164	T/G	0.0128	0.0105	0.995	(3619,44962,6459.49)??+???+?-+???	2	-	42115250	42115250	0	-	42115250	42115250	0	-	SNU13(0.0),C22orf46(0.0),MEI1(0.0)	3
rs61370766	2	177599401	0.0001795	0.86849	0.0376	A/G	0.91	0.923	0.999	(5478,431224,9509.42)?--+---------	7	rs13411818(0.943/-18.1),rs1398979(0.94/-18.7),rs78820684(0.848/7.09),rs16864347(0.807/-10.3)	177580701	177606491	25.79	rs13411818(0.943/-18.1),rs1398979(0.94/-18.7),rs78820684(0.848/7.09),rs16864347(0.807/-10.3)	177580701	177606491	25.79	-	-	0
rs17389556	7	103964909	0.0001799	1.16602	0.041	A/T	0.108	0.1	1	(4045,351846,6974.56)+++++?+++?+++	6	rs62488012(0.837/-58.2),rs62487986(0.76/-79.3),rs140624059(0.755/-79.8)	103885109	103964909	79.8	rs62488012(0.837/-58.2),rs62487986(0.76/-79.3),rs140624059(0.755/-79.8)	103885109	103964909	79.8	-	ORC5(-66.4),LHFPL3(0.0)	2
rs657294	18	8858422	0.0001799	0.84248	0.0458	T/C	0.0761	0.0852	0.999	(4374,425095,7629.62)-+-+---+-?---	7	-	8858422	8858422	0	-	8858422	8858422	0	-	MTCL1(0.0)	1
rs2249062	1	192202560	0.0001801	0.91092	0.0249	C/T	0.509	0.542	1	(4144,424291,7271.94)?-++++++-?+--	6	rs2249061(0.999/0.01),rs1175113(0.98/3),rs1175111(0.979/3.47)	192202560	192206030	3.47	rs2249061(0.999/0.01),rs1175113(0.98/3),rs1175111(0.979/3.47)	192202560	192206030	3.47	-	RGS18(0.0)	1
rs28674873	17	66004097	0.0001801	1.1378	0.0345	G/C	0.106	0.12	0.998	(5708,432028,9867.10)--------+--+-	8	rs4791306(0.999/-0.572),rs4790982(0.996/-0.493)	66003525	66004097	0.572	rs4791306(0.999/-0.572),rs4790982(0.996/-0.493)	66003525	66004097	0.572	-	BPTF(0.0),C17orf58(0.0),KPNA2(0.0)	3
rs7588789	2	193021082	0.0001801	1.13792	0.0345	A/G	0.152	0.156	0.999	(4144,424291,7271.94)?-+--++-+?-++	6	rs13426065(0.992/-2.4),rs4392190(0.963/2.68)	193018682	193023762	5.08	rs13426065(0.992/-2.4),rs4392190(0.963/2.68)	193018682	193023762	5.08	-	TMEFF2(0.0)	1
rs115198289	1	192463938	0.0001804	0.6757	0.1047	T/C	0.984	0.984	0.996	(4323,354509,7534.08)?--+??--?--??	3	-	192463938	192463938	0	-	192463938	192463938	0	-	-	0
rs75450533	12	28295758	0.0001805	1.43491	0.0964	C/A	0.0145	0.0129	0.985	(5050,49798,8615.48)---?-?--+--?+	5	rs7974056(0.953/-29.8),rs74957855(0.779/13.8),rs7296150(0.464/-61.4)	28234358	28309558	75.2	rs7974056(0.953/-29.8),rs74957855(0.779/13.8)	28265958	28309558	43.6	-	LOC729291(0.0),CCDC91(0.0)	2
rs191452719	1	61785794	0.0001808	1.70284	0.1422	T/A	0.99	0.988	1	(3691,45224,6562.70)??-??????-?--	4	rs146229204(0.995/3.72),rs115269622(0.993/-7.33),rs146429391(0.993/-2.35),rs115237544(0.95/17.2)	61778464	61802994	24.53	rs146229204(0.995/3.72),rs146429391(0.993/-2.35),rs115269622(0.993/-7.33),rs115237544(0.95/17.2)	61778464	61802994	24.53	-	NFIA(0.0)	1
rs11524058	12	38148049	0.0001814	0.81473	0.0547	G/T	0.916	0.915	0.989	(2931,419322,5335.10)?++-++???????	4	rs12369775(0.812/-161)	37987049	38148049	161	rs12369775(0.812/-161)	37987049	38148049	161	-	-	0
rs7808117	7	12122957	0.0001832	0.91028	0.0251	C/T	0.232	0.247	0.999	(5708,432028,9867.10)++++++++-++--	8	rs11976213(0.735/-7.03),rs11982857(0.734/-7.16)	12115797	12122957	7.16	rs11976213(0.735/-7.03),rs11982857(0.734/-7.16)	12115797	12122957	7.16	-	-	0
rs4807680	19	5031041	0.0001835	0.85402	0.0422	C/T	0.876	0.888	0.989	(3660,422370,6509.26)?++-+--++?+??	4	-	5031041	5031041	0	-	5031041	5031041	0	-	KDM4B(0.0)	1
rs75173421	1	180313182	0.0001837	1.30748	0.0717	A/G	0.0252	0.018	0.993	(5512,430971,9536.42)++++++++-++?+	7	rs180872319(0.935/124),rs114459820(0.894/165),rs115179436(0.854/-77.3),rs74889023(0.515/5.68),rs76223943(0.506/18.8),rs77389071(0.459/117),rs76937829(0.458/101)	180235882	180478182	242.3	rs180872319(0.935/124),rs114459820(0.894/165),rs115179436(0.854/-77.3)	180235882	180478182	242.3	-	LHX4(-19.0),LHX4-AS1(-19.4),ACBD6(0.0),MIR3121(44.3),OVAAL(164.9)	5
rs12691175	2	101372680	0.0001844	1.11382	0.0288	A/G	0.262	0.248	0.996	(4178,424038,7298.94)++++++-+-?+?+	8	-	101372680	101372680	0	-	101372680	101372680	0	-	-	0
rs11261074	1	19126199	0.000185	1.11293	0.0286	A/G	0.165	0.172	0.999	(5708,432028,9867.10)+++-++--+++++	8	rs7418584(0.943/-4.05),rs7539659(0.943/-4.44),rs7418624(0.943/-3.92),rs7549129(0.929/-6.59),rs9439699(0.927/-8.41)	19117789	19126199	8.41	rs7539659(0.943/-4.44),rs7418624(0.943/-3.92),rs7418584(0.943/-4.05),rs7549129(0.929/-6.59),rs9439699(0.927/-8.41)	19117789	19126199	8.41	-	PAX7(-0.8),TAS1R2(0.0)	2
rs59618064	1	230924596	0.0001853	1.21945	0.0531	T/C	0.0417	0.0317	0.999	(5708,432028,9867.10)+++++-++-++++	8	-	230924596	230924596	0	-	230924596	230924596	0	-	CAPN9(0.0),C1orf198(0.0)	2
rs75918900	4	35541951	0.0001853	1.19566	0.0478	T/G	0.0829	0.0809	0.996	(4045,351846,6974.56)+++-+?-+-?-++	6	-	35541951	35541951	0	-	35541951	35541951	0	-	-	0
rs79239654	16	8510337	0.0001854	1.16114	0.04	T/C	0.107	0.104	0.996	(4178,424038,7298.94)+-++-++--?-?+	7	rs112410174(0.996/0.37),rs116925537(0.45/13.7),rs77546719(0.324/15.4),rs12935485(0.209/17),rs72776527(0.198/26),rs72776529(0.198/26.4),rs4614710(0.198/28.2),rs72776528(0.198/26.3),rs12922438(0.198/27.5)	8510337	8538537	28.2	rs112410174(0.996/0.37)	8510337	8510707	0.37	-	-	0
rs17348126	8	77510663	0.0001868	0.87319	0.0363	T/A	0.0966	0.129	0.999	(5708,432028,9867.10)++++-++-+++++	8	rs17348154(0.998/0.873),rs17432923(0.997/1.76),rs35914134(0.996/3.63),rs13278854(0.995/4.06),rs10957809(0.993/4.73),rs17432986(0.993/3.24),rs55725623(0.96/-0.753),rs71529275(0.646/-16.5),rs10808812(0.393/-5.36)	77494163	77515393	21.23	rs17348154(0.998/0.873),rs17432923(0.997/1.76),rs35914134(0.996/3.63),rs13278854(0.995/4.06),rs10957809(0.993/4.73),rs17432986(0.993/3.24),rs55725623(0.96/-0.753),rs71529275(0.646/-16.5)	77494163	77515393	21.23	-	ZFHX4-AS1(0.0)	1
rs191045453	2	144387710	0.0001869	1.33496	0.0773	C/G	0.0215	0.02	0.998	(5183,357722,8881.36)-++++?++++-?+	6	rs112412243(0.122/27.1)	144387710	144414810	27.1	-	144387710	144387710	0	-	ARHGAP15(0.0)	1
rs77871036	3	55720364	0.0001872	1.27392	0.0648	C/T	0.0329	0.0313	0.998	(5183,357722,8881.36)---+-?+-+--?-	6	rs77480090(0.979/-8.21),rs115450186(0.833/-25.1)	55695264	55720364	25.1	rs77480090(0.979/-8.21),rs115450186(0.833/-25.1)	55695264	55720364	25.1	-	ERC2(0.0),ERC2-IT1(0.0)	2
rs7748987	6	72120841	0.0001876	0.89844	0.0287	C/A	0.744	0.747	0.997	(4144,424291,7271.94)?+++--+++?+++	6	-	72120841	72120841	0	-	72120841	72120841	0	-	MIR30C2(0.0),MIR30A(0.0),LINC00472(0.0),LINC01626(0.0)	4
rs28719691	16	83553734	0.0001891	0.73469	0.0826	G/A	0.976	0.983	0.995	(4810,48996,8243.79)?++???+-+++++	5	rs141630800(0.937/-5.1),rs190350428(0.916/0.694),rs141895574(0.913/-2.59),rs190991491(0.91/-1.61),rs147279078(0.904/-4.1),rs111259589(0.875/-1.92),rs143961357(0.868/-9.67),rs145495905(0.812/-1.36),rs193224879(0.694/-42.2),rs183956518(0.691/-42.6)	83511134	83554428	43.294	rs141630800(0.937/-5.1),rs190350428(0.916/0.694),rs141895574(0.913/-2.59),rs190991491(0.91/-1.61),rs147279078(0.904/-4.1),rs111259589(0.875/-1.92),rs143961357(0.868/-9.67),rs145495905(0.812/-1.36),rs193224879(0.694/-42.2),rs183956518(0.691/-42.6)	83511134	83554428	43.294	-	CDH13(0.0),MIR3182(0.0)	2
rs114276199	5	125904922	0.0001896	0.81026	0.0564	T/C	0.959	0.965	0.989	(5282,430167,9178.74)?-------+--?-	6	rs79449010(0.941/14.9),rs150962000(0.902/44.8),rs144272515(0.902/26),rs62391691(0.314/174)	125904922	126078922	174	rs79449010(0.941/14.9),rs144272515(0.902/26),rs150962000(0.902/44.8)	125904922	125949722	44.8	-	ALDH7A1(0.0),PHAX(0.0),TEX43(12.5)	3
rs112742603	15	25237372	0.0001899	1.30239	0.0708	T/C	0.0222	0.026	0.999	(5708,432028,9867.10)+-++-++++++-+	8	rs113628943(0.999/0.025),rs113192224(0.999/0.02),rs112918776(0.944/-7.33),rs78477571(0.944/-5.58),rs113329212(0.944/-2.97),rs17114943(0.943/-7.6),rs113823400(0.943/9.83),rs117740704(0.943/1.08),rs112909191(0.943/-7.53),rs75006467(0.943/-7.67),rs10451028(0.943/-0.127),rs141017929(0.943/0.762),rs112338971(0.943/2.95),rs80226297(0.943/0.908),rs117362219(0.943/0.662),rs78292371(0.943/0.701),rs1711498…	25224472	25345372	120.9	rs113192224(0.999/0.02),rs113628943(0.999/0.025),rs78477571(0.944/-5.58),rs113329212(0.944/-2.97),rs112918776(0.944/-7.33),rs113431102(0.943/2.53),rs17114983(0.943/3.3),rs77306575(0.943/7.73),rs10451028(0.943/-0.127),rs111524938(0.943/-2.58),rs78292371(0.943/0.701),rs113924985(0.943/5.7),rs76630724(0.943/0.334),rs141017929(0.943/0.762),rs80226297(0.943/0.908),rs1991275(0.943/-6.81),rs78176050(0.9…	25224472	25345372	120.9	-	SNRPN(0.0),SNHG14(0.0),SNURF(0.0),SNORD107(0.0),PWARSN(0.0),PWAR5(0.0),SNORD64(0.0),SNORD108(0.0),PWAR6(0.0),SNORD109A(0.0),SNORD109B(0.0),SNORD116-1(9.2),SNORD116-2(12.0),SNORD116-3(14.6),SNORD116-9(14.6),SNORD116-4(17.3),SNORD116-5(20.1),SNORD116-7(20.1),SNORD116-6(22.8),SNORD116-8(28.2),SNORD116-10(31.9),SNORD116-11(33.7),SNORD116-12(34.8),SNORD116-13(36.8),SNORD116-14(37.9),SNORD116-15(39.1),…	43
rs61860873	10	67047119	0.0001904	0.86658	0.0384	G/A	0.907	0.923	0.996	(5478,431224,9509.42)?++++++++++++	7	-	67047119	67047119	0	-	67047119	67047119	0	-	-	0
rs8074042	17	11546924	0.0001919	0.89261	0.0305	G/A	0.783	0.786	0.999	(4144,424291,7271.94)?++++--++?--+	6	-	11546924	11546924	0	-	11546924	11546924	0	-	DNAH9(0.0)	1
rs11150550	16	83253759	0.0001922	0.90384	0.0271	A/G	0.188	0.189	0.999	(5708,432028,9867.10)-------------	10	rs72802228(0.854/0.046),rs7184565(0.845/-0.808)	83252951	83253805	0.854	rs72802228(0.854/0.046),rs7184565(0.845/-0.808)	83252951	83253805	0.854	-	CDH13(0.0)	1
rs62132342	19	930799	0.0001922	1.16696	0.0414	A/G	0.882	0.879	0.99	(3948,423234,6941.26)?+++++-++?+?+	5	rs62132343(0.81/0.112)	930799	930911	0.112	rs62132343(0.81/0.112)	930799	930911	0.112	-	MED16(0.0),RNU6-2(0.0),R3HDM4(0.0),KISS1R(0.0),ARID3A(0.0)	5
rs13251949	8	4748952	0.0001923	0.90592	0.0265	A/G	0.316	0.34	0.997	(4374,425095,7629.62)---+-----?-+-	7	rs7842795(0.854/-0.701),rs73185737(0.219/0.951),rs1015083(0.213/-20.2)	4728752	4749903	21.151	rs7842795(0.854/-0.701)	4748251	4748952	0.701	-	CSMD1(0.0)	1
rs143964172	10	22184618	0.0001925	0.76613	0.0714	T/C	0.975	0.986	0.994	(5282,430167,9178.74)?+----+++--?-	6	rs148294495(0.891/-51)	22133618	22184618	51	rs148294495(0.891/-51)	22133618	22184618	51	-	DNAJC1(0.0)	1
rs6867055	5	168180652	0.0001931	1.15212	0.038	C/T	0.102	0.0931	0.999	(5040,49800,8601.46)---???-------	5	rs2288790(0.993/-0.029),rs2288791(0.99/-0.04)	168180612	168180652	0.04	rs2288790(0.993/-0.029),rs2288791(0.99/-0.04)	168180612	168180652	0.04	-	SLIT3(0.0),LOC101927969(0.0),MIR218-2(0.0)	3
rs183392658	11	26236101	0.0001935	1.35663	0.0818	A/T	0.02	0.0212	0.999	(5023,429768,8865.27)+?++?++--+?-+	7	rs112750352(0.988/-26.8),rs117329844(0.988/-9.53),rs118112197(0.985/-25.3),rs111833551(0.985/-23.1),rs117533294(0.983/-5.4),rs182762851(0.981/-41.2),rs150109324(0.979/-40.3),rs112325547(0.969/-40.3),rs74936092(0.969/-13.3),rs117332444(0.942/-65.5),rs74463092(0.547/-108),rs16915289(0.544/-94.8)	26128101	26236101	108	rs117329844(0.988/-9.53),rs112750352(0.988/-26.8),rs118112197(0.985/-25.3),rs111833551(0.985/-23.1),rs117533294(0.983/-5.4),rs182762851(0.981/-41.2),rs150109324(0.979/-40.3),rs112325547(0.969/-40.3),rs74936092(0.969/-13.3),rs117332444(0.942/-65.5)	26170601	26236101	65.5	-	ANO3(0.0)	1
rs191881510	7	5328954	0.0001939	0.64108	0.1193	G/A	0.982	0.987	0.975	(2903,39661,5093.42)?++???+++????	1	-	5328954	5328954	0	-	5328954	5328954	0	-	SLC29A4(0.0),TNRC18(0.0)	2
rs4889911	17	77839811	0.0001944	0.87617	0.0355	C/T	0.856	0.881	0.998	(4144,424291,7271.94)?++++++--?+-+	7	rs4889792(0.997/0.034),rs9907480(0.59/12.5),rs112974310(0.26/-9.85),rs113432653(0.255/-19.4)	77820411	77852311	31.9	rs4889792(0.997/0.034)	77839811	77839845	0.034	-	LINC01977(0.0),CBX4(0.0),LINC01979(0.0)	3
rs116700386	11	73591005	0.0001947	1.24483	0.0588	G/C	0.0352	0.0233	0.997	(5708,432028,9867.10)+------+---+-	8	rs115454950(0.995/-9.67),rs114366942(0.964/21.6),rs77715338(0.958/-78.2),rs116082446(0.955/-95.4)	73495605	73612605	117	rs115454950(0.995/-9.67),rs114366942(0.964/21.6),rs77715338(0.958/-78.2),rs116082446(0.955/-95.4)	73495605	73612605	117	-	RAB6A(-68.8),MRPL48(0.0),COA4(0.0),PAAF1(0.0),DNAJB13(20.4)	5
rs7773235	6	14762768	0.0001956	0.83744	0.0476	T/C	0.943	0.955	0.993	(5478,431224,9509.42)?--+-+--+-+--	7	rs112364551(0.974/-1.9),rs9464717(0.973/-0.794),rs6459377(0.969/-5.89),rs9476653(0.969/-4.37),rs7773606(0.955/0.214),rs2472798(0.282/0.394)	14756878	14763162	6.284	rs112364551(0.974/-1.9),rs9464717(0.973/-0.794),rs9476653(0.969/-4.37),rs6459377(0.969/-5.89),rs7773606(0.955/0.214)	14756878	14762982	6.104	-	-	0
rs3849590	4	40837655	0.0001961	1.33723	0.078	T/C	0.0206	0.0186	0.998	(5290,358298,9061.84)+-+++?++++?++	8	-	40837655	40837655	0	-	40837655	40837655	0	-	NSUN7(0.0),APBB2(0.0)	2
rs73050942	3	27950646	0.0001961	1.23023	0.0556	T/C	0.0391	0.0291	0.992	(5708,432028,9867.10)+++++++++++++	8	-	27950646	27950646	0	-	27950646	27950646	0	-	LINC01980(0.0)	1
rs56112368	15	92544697	0.0001963	1.2025	0.0495	C/T	0.949	0.931	0.998	(5478,431224,9509.42)?---+---+----	7	rs55681404(0.929/-0.029)	92544668	92544697	0.029	rs55681404(0.929/-0.029)	92544668	92544697	0.029	-	SLCO3A1(0.0)	1
rs6727288	2	144272138	0.0001966	1.09494	0.0244	C/T	0.459	0.458	0.999	(4374,425095,7629.62)-------+-?+--	9	rs6708917(0.991/-0.252),rs34491526(0.984/-0.509),rs55806812(0.983/-0.806),rs34812477(0.983/-0.686),rs35608804(0.983/-0.593),rs35185457(0.982/-0.612),rs12467594(0.982/-1.15),rs12472835(0.982/-1.16),rs35078364(0.979/-2.75)	144269388	144272138	2.75	rs6708917(0.991/-0.252),rs34491526(0.984/-0.509),rs35608804(0.983/-0.593),rs55806812(0.983/-0.806),rs34812477(0.983/-0.686),rs12467594(0.982/-1.15),rs12472835(0.982/-1.16),rs35185457(0.982/-0.612),rs35078364(0.979/-2.75)	144269388	144272138	2.75	-	ARHGAP15(0.0)	1
rs72745250	1	211704572	0.0001969	1.19937	0.0488	A/G	0.051	0.0535	0.995	(5708,432028,9867.10)+++-+++--++-+	8	-	211704572	211704572	0	-	211704572	211704572	0	-	RD3(0.0),SLC30A1(0.0)	2
rs35535831	5	74324451	0.000197	1.1801	0.0445	T/C	0.0638	0.0829	0.993	(5512,430971,9536.42)+-+--+++++-?-	7	-	74324451	74324451	0	-	74324451	74324451	0	-	GCNT4(0.0),LINC01336(0.0),ANKRD31(0.0)	3
rs8005236	14	69232517	0.0001975	1.08199	0.0212	C/G	0.513	0.488	0.999	(5708,432028,9867.10)++++--+-++-++	8	rs12435329(0.719/18.4),rs12434551(0.715/20.8),rs4902647(0.714/21.7),rs3825568(0.701/28.1),rs12889006(0.7/28),rs2236262(0.58/29),rs11625064(0.551/-5.59),rs36132266(0.389/33.5)	69226927	69266017	39.09	rs12435329(0.719/18.4),rs12434551(0.715/20.8),rs4902647(0.714/21.7),rs3825568(0.701/28.1),rs12889006(0.7/28)	69232517	69260617	28.1	/(0.714)rs4902647;Multiple_sclerosis(21833088)(9E-12)/(0.701)rs3825568;Juvenile_idiopa...(23603761)(1E-8)	ZFP36L1(0.0)	1
rs73252913	4	54767507	0.0001982	1.17433	0.0432	A/G	0.871	0.855	0.996	(3331,349121,5854.20)?++++?++-?-??	3	-	54767507	54767507	0	-	54767507	54767507	0	-	-	0
rs6799819	3	194089549	0.0001983	0.8639	0.0393	T/C	0.882	0.876	0.993	(3948,423234,6941.26)?+----+-+?+?-	6	rs34461611(0.977/-0.548)	194089001	194089549	0.548	rs34461611(0.977/-0.548)	194089001	194089549	0.548	-	CPN2(0.0),LRRC15(0.0),GP5(0.0),ATP13A3(0.0)	4
rs35377515	18	75162794	0.0001985	0.91604	0.0236	G/A	0.296	0.333	1	(5502,430973,9522.41)++++?+++++-++	7	rs12455751(1/1.04),rs12455724(1/0.922),rs34148633(0.999/3.69),rs34601129(0.999/4.91),rs36109137(0.991/-2.93),rs34235504(0.991/9.16),rs28437507(0.99/10.4),rs11661105(0.981/-9.93),rs11664653(0.98/-7.66),rs12965982(0.98/-9.8),rs11664825(0.979/-7.82),rs11660876(0.673/15.9),rs11151056(0.673/16.3),rs11664083(0.673/15.9),rs11151055(0.673/16.1),rs66854293(0.673/15.5),rs62104472(0.673/15.8),rs12958084(0.6…	75152864	75181794	28.93	rs12455724(1/0.922),rs12455751(1/1.04),rs34601129(0.999/4.91),rs34148633(0.999/3.69),rs36109137(0.991/-2.93),rs34235504(0.991/9.16),rs28437507(0.99/10.4),rs11661105(0.981/-9.93),rs11664653(0.98/-7.66),rs12965982(0.98/-9.8),rs11664825(0.979/-7.82),rs11664083(0.673/15.9),rs62104472(0.673/15.8),rs11151055(0.673/16.1),rs11660876(0.673/15.9),rs66854293(0.673/15.5),rs11151056(0.673/16.3),rs12958080(0.6…	75152864	75181794	28.93	-	-	0
rs16823196	2	172084175	0.0001986	1.18069	0.0446	T/A	0.104	0.0833	0.996	(3849,350789,6643.88)---++?--+?+?-	5	-	172084175	172084175	0	-	172084175	172084175	0	-	TLK1(0.0)	1
rs4383887	7	21283449	0.0001986	1.15754	0.0393	G/T	0.0849	0.0526	0.998	(5708,432028,9867.10)---+-------+-	11	rs4538786(0.999/-0.162),rs6971789(0.966/-7.43)	21276019	21283449	7.43	rs4538786(0.999/-0.162),rs6971789(0.966/-7.43)	21276019	21283449	7.43	-	-	0
rs799126	14	82687831	0.0001991	0.87739	0.0352	C/A	0.155	0.166	1	(4045,351846,6974.56)+++++?+--?-+-	6	rs1457981(0.998/-5.36),rs799134(0.996/-5.92),rs709900(0.995/7.33),rs35575523(0.994/-7.88),rs799119(0.992/10.8),rs1088769(0.992/13.6),rs799117(0.991/14.6),rs799118(0.991/14.1),rs799116(0.991/14.8),rs799125(0.988/1.81),rs799103(0.753/17.8)	82679951	82705631	25.68	rs1457981(0.998/-5.36),rs799134(0.996/-5.92),rs709900(0.995/7.33),rs35575523(0.994/-7.88),rs799119(0.992/10.8),rs1088769(0.992/13.6),rs799116(0.991/14.8),rs799118(0.991/14.1),rs799117(0.991/14.6),rs799125(0.988/1.81),rs799103(0.753/17.8)	82679951	82705631	25.68	-	-	0
rs117692953	11	109738252	0.0001996	0.79493	0.0617	C/T	0.944	0.958	0.993	(3619,349985,6286.20)?++++?+-+?+?+	4	-	109738252	109738252	0	-	109738252	109738252	0	-	-	0
rs78811400	5	177486380	0.0001997	1.19459	0.0478	T/C	0.0553	0.0634	0.998	(5708,432028,9867.10)++++-+++++-++	8	rs17079244(0.996/3.76),rs58988282(0.995/3.97),rs7725179(0.983/4.8),rs7702890(0.88/4.84)	177486380	177491220	4.84	rs17079244(0.996/3.76),rs58988282(0.995/3.97),rs7725179(0.983/4.8),rs7702890(0.88/4.84)	177486380	177491220	4.84	-	FAM153C(0.0),N4BP3(4.2)	2
rs4987786	18	60877735	0.0001998	1.14568	0.0366	G/T	0.0987	0.0751	0.992	(5512,430971,9536.42)-+--+-+----?-	7	-	60877735	60877735	0	-	60877735	60877735	0	-	BCL2(0.0)	1
rs2116392	18	49891730	0.0002	0.90141	0.0279	A/T	0.725	0.741	0.999	(4144,424291,7271.94)?--+----+?-+-	6	rs2879423(0.993/-2.06),rs1431790(0.975/0.595),rs2060125(0.558/5.72)	49889670	49897450	7.78	rs2879423(0.993/-2.06),rs1431790(0.975/0.595)	49889670	49892325	2.655	-	DCC(0.0)	1
rs2028887	2	63716223	0.0002005	1.08981	0.0231	A/G	0.3	0.29	1	(5708,432028,9867.10)+++--++-+++++	9	rs7563623(0.981/3.99),rs10168545(0.979/18.1),rs1446564(0.979/15.5),rs1446565(0.979/15.4),rs10865338(0.979/16.3),rs9789351(0.978/24.4),rs4671510(0.978/26.7),rs989527(0.978/10.6),rs1031221(0.978/26.6),rs7576316(0.978/24.9),rs74968710(0.978/20.4),rs6546007(0.978/8.57),rs76960572(0.978/21),rs10865337(0.977/4.68),rs10176522(0.977/6.21),rs2084200(0.964/-21.4),rs10171223(0.96/-28.5),rs6736411(0.958/-42.…	63661323	63908223	246.9	rs7563623(0.981/3.99),rs1446564(0.979/15.5),rs10168545(0.979/18.1),rs1446565(0.979/15.4),rs10865338(0.979/16.3),rs1031221(0.978/26.6),rs74968710(0.978/20.4),rs7576316(0.978/24.9),rs9789351(0.978/24.4),rs4671510(0.978/26.7),rs6546007(0.978/8.57),rs76960572(0.978/21),rs989527(0.978/10.6),rs10176522(0.977/6.21),rs10865337(0.977/4.68),rs2084200(0.964/-21.4),rs10171223(0.96/-28.5),rs1356390(0.958/-46.…	63661323	63908223	246.9	-	WDPCP(0.0),MDH1(49.5)	2
rs74993559	7	139733454	0.0002007	0.63141	0.1237	C/T	0.983	0.988	0.968	(2992,40142,5243.62)?++???++-?-??	1	-	139733454	139733454	0	-	139733454	139733454	0	-	TBXAS1(0.0),PARP12(0.0)	2
rs78610807	2	199865362	0.0002013	0.74431	0.0794	C/T	0.977	0.985	0.978	(5149,122243,8912.86)?++?+++--++?+	6	rs78411817(0.668/-174),rs140878661(0.585/270)	199691362	200135362	444	rs78411817(0.668/-174)	199691362	199865362	174	-	-	0
rs2838105	21	43150284	0.0002016	1.10727	0.0274	G/A	0.699	0.674	0.998	(4144,424291,7271.94)?+--+---+?---	6	rs2838106(0.966/0.19)	43150284	43150474	0.19	rs2838106(0.966/0.19)	43150284	43150474	0.19	-	LINC00111(0.0),LINC00479(0.0),LINC00112(0.0),RIPK4(0.0),MIR6814(0.0)	5
rs111792878	7	156035511	0.000202	1.20998	0.0513	C/T	0.0467	0.041	0.988	(5708,432028,9867.10)---+--++----+	8	-	156035511	156035511	0	-	156035511	156035511	0	-	-	0
rs7208298	17	51224852	0.0002021	1.20599	0.0504	A/T	0.0452	0.0531	0.999	(5708,432028,9867.10)++++-+++-++--	8	rs9897998(0.999/-4.5),rs78008503(0.952/29.8),rs77861683(0.952/12.7),rs16952949(0.951/25.3),rs10459928(0.951/17),rs10459950(0.949/15.5),rs116526753(0.948/43.6),rs16952980(0.948/45.3),rs16952986(0.938/48.4),rs74424595(0.924/49.8),rs74854374(0.923/51),rs79588472(0.739/-23),rs1608989(0.705/-16),rs1086989(0.687/-72.2),rs792810(0.679/-99.7),rs792811(0.679/-100),rs1086991(0.673/-84),rs75794704(0.652/-95…	51124852	51300252	175.4	rs9897998(0.999/-4.5),rs77861683(0.952/12.7),rs78008503(0.952/29.8),rs16952949(0.951/25.3),rs10459928(0.951/17),rs10459950(0.949/15.5),rs16952980(0.948/45.3),rs116526753(0.948/43.6),rs16952986(0.938/48.4),rs74424595(0.924/49.8),rs74854374(0.923/51),rs79588472(0.739/-23),rs1608989(0.705/-16),rs1086989(0.687/-72.2),rs792810(0.679/-99.7),rs792811(0.679/-100),rs1086991(0.673/-84),rs75794704(0.652/-95…	51124852	51275852	151	-	-	0
rs6456499	6	22632663	0.0002025	0.90747	0.0261	G/C	0.348	0.367	0.998	(4144,424291,7271.94)?-+---+++?+++	6	rs9466435(0.942/45.1)	22632663	22677763	45.1	rs9466435(0.942/45.1)	22632663	22677763	45.1	-	LOC105374972(0.0)	1
rs7788389	7	16646732	0.0002029	1.12457	0.0316	G/A	0.807	0.807	0.998	(4144,424291,7271.94)?--------?---	6	rs76504252(0.891/-0.977),rs7782568(0.889/-1.28)	16645452	16646732	1.28	rs76504252(0.891/-0.977),rs7782568(0.889/-1.28)	16645452	16646732	1.28	-	LRRC72(0.0),ANKMY2(0.0),BZW2(0.0)	3
rs7523732	1	3585041	0.0002034	1.1474	0.037	C/T	0.0905	0.0819	0.997	(5708,432028,9867.10)---+--++--++-	9	rs732902(0.987/1.24),rs732901(0.986/1.21)	3585041	3586281	1.24	rs732902(0.987/1.24),rs732901(0.986/1.21)	3585041	3586281	1.24	-	TPRG1L(0.0),WRAP73(0.0),TP73(0.0)	3
rs73959540	18	56611594	0.0002037	1.24321	0.0586	T/C	0.0358	0.038	1	(5173,357724,8867.35)-+++??+-+++++	7	rs73959542(0.994/4.06),rs58664026(0.987/24.2),rs41321949(0.985/5.86),rs80107976(0.984/25.4),rs77783018(0.982/29.4),rs75554723(0.978/33),rs79447051(0.978/32),rs77222506(0.977/36.3),rs60892969(0.977/35.8),rs17761686(0.977/36),rs11878031(0.973/-10.3),rs11873133(0.973/-14),rs9954536(0.972/-7.16),rs9952380(0.972/-13.1),rs17834703(0.97/33.6),rs115398597(0.97/35),rs28520754(0.97/-17.8),rs11874185(0.969/…	56562394	56656294	93.9	rs73959542(0.994/4.06),rs58664026(0.987/24.2),rs41321949(0.985/5.86),rs80107976(0.984/25.4),rs77783018(0.982/29.4),rs75554723(0.978/33),rs79447051(0.978/32),rs77222506(0.977/36.3),rs60892969(0.977/35.8),rs17761686(0.977/36),rs11878031(0.973/-10.3),rs11873133(0.973/-14),rs9952380(0.972/-13.1),rs9954536(0.972/-7.16),rs115398597(0.97/35),rs17834703(0.97/33.6),rs28520754(0.97/-17.8),rs11874185(0.969/…	56562394	56656294	93.9	-	ZNF532(0.0),OACYLP(41.3)	2
rs72642749	8	41149507	0.0002038	0.79604	0.0614	C/T	0.963	0.963	0.995	(5282,430167,9178.74)?++-+-++++-?+	7	-	41149507	41149507	0	-	41149507	41149507	0	-	SFRP1(0.0),MIR548AO(0.0)	2
rs116943003	10	76644830	0.0002039	1.283	0.0671	T/A	0.955	0.929	0.953	(3527,114446,6243.38)?--?+-+--?-??	3	-	76644830	76644830	0	-	76644830	76644830	0	-	KAT6B(0.0),LOC101929165(0.0)	2
rs1220114	2	158543700	0.0002039	1.11082	0.0283	A/T	0.28	0.26	0.997	(4086,424231,7197.62)+++--++++?+-?	6	rs747282(0.856/6.04)	158543700	158549740	6.04	rs747282(0.856/6.04)	158543700	158549740	6.04	-	ACVR1(0.0)	1
rs117967369	20	53424664	0.0002049	1.36534	0.0839	A/G	0.0194	0.0169	0.971	(5379,123047,9270.54)+++?-+-+-++?+	6	-	53424664	53424664	0	-	53424664	53424664	0	-	-	0
rs74871358	5	81003893	0.0002049	1.22593	0.0549	C/T	0.038	0.0348	0.999	(5708,432028,9867.10)-++----------	8	rs74654009(0.85/-16.4)	80987493	81003893	16.4	rs74654009(0.85/-16.4)	80987493	81003893	16.4	-	SSBP2(0.0)	1
rs41271287	6	53370147	0.000205	1.35608	0.082	T/C	0.0258	0.0278	0.989	(4178,424038,7298.94)+++-+++--?-?+	6	rs77516417(0.933/3.52),rs78735978(0.859/-10.1)	53360047	53373667	13.62	rs77516417(0.933/3.52),rs78735978(0.859/-10.1)	53360047	53373667	13.62	-	GCLC(0.0)	1
rs56071143	16	88479046	0.0002053	0.81718	0.0544	G/A	0.938	0.953	0.992	(3948,423234,6941.26)?++-+-++-?-?+	5	rs80287397(0.988/1.1),rs76435067(0.982/3.96),rs74556181(0.982/3.92),rs77767220(0.982/4.27),rs56236295(0.47/12.5),rs56116480(0.396/12.7)	88479046	88491746	12.7	rs80287397(0.988/1.1),rs77767220(0.982/4.27),rs74556181(0.982/3.92),rs76435067(0.982/3.96)	88479046	88483316	4.27	-	ZNF469(0.0),ZFPM1(0.0)	2
rs17422436	1	87834794	0.0002056	1.08318	0.0215	A/G	0.382	0.376	1	(5708,432028,9867.10)++++++---+-++	13	-	87834794	87834794	0	-	87834794	87834794	0	-	LMO4(0.0),LINC01364(0.0)	2
rs142003579	5	175882619	0.0002057	0.7018	0.0954	G/A	0.979	0.981	0.989	(3660,422370,6509.26)?+++++--+?+??	4	-	175882619	175882619	0	-	175882619	175882619	0	-	CLTB(0.0),FAF2(0.0)	2
rs1297817	3	25603749	0.0002061	1.08513	0.022	G/A	0.532	0.538	0.999	(5272,430169,9164.73)?+-+?-+---+--	6	rs1286764(0.554/-6.41)	25597339	25603749	6.41	-	25603749	25603749	0	-	RARB(0.0),TOP2B(0.0)	2
rs75731445	1	239588497	0.0002061	0.7208	0.0882	A/G	0.981	0.981	0.995	(4747,355863,8178.99)?--+??-----?-	4	rs138738599(0.905/-12.2)	239576297	239588497	12.2	rs138738599(0.905/-12.2)	239576297	239588497	12.2	-	CHRM3(0.0)	1
rs73335734	12	69613494	0.0002063	1.1336	0.0338	C/G	0.17	0.175	0.993	(4086,424231,7197.62)+++++++++?++?	6	-	69613494	69613494	0	-	69613494	69613494	0	-	CPSF6(0.0)	1
rs11630199	15	60440913	0.0002067	0.85582	0.042	G/A	0.93	0.948	0.994	(5478,431224,9509.42)?-+++-++++-++	7	rs79798352(0.875/-17.7),rs78349163(0.641/-120)	60320913	60440913	120	rs79798352(0.875/-17.7),rs78349163(0.641/-120)	60320913	60440913	120	-	FOXB1(-92.8)	1
rs10983162	9	119213715	0.0002071	1.10197	0.0262	T/C	0.227	0.253	1	(5379,358779,9212.04)++++-?-+-+-++	7	-	119213715	119213715	0	-	119213715	119213715	0	-	PAPPA(0.0),ASTN2(0.0)	2
rs11879967	19	53256190	0.0002078	1.12738	0.0323	C/T	0.759	0.739	0.991	(3660,422370,6509.26)?--------?+??	4	rs111677206(0.989/0.633),rs55768439(0.987/1.62),rs150973957(0.986/0.268),rs112250515(0.986/0.266),rs8104274(0.984/2.54)	53256190	53258730	2.54	rs111677206(0.989/0.633),rs55768439(0.987/1.62),rs112250515(0.986/0.266),rs150973957(0.986/0.268),rs8104274(0.984/2.54)	53256190	53258730	2.54	-	ZNF611(0.0),ZNF600(0.0),ZNF28(0.0)	3
rs12493456	3	32356459	0.0002079	0.88701	0.0323	G/A	0.201	0.192	0.987	(3948,423234,6941.26)?+++++-+-?-?+	6	-	32356459	32356459	0	-	32356459	32356459	0	-	CMTM8(0.0)	1
rs2925987	16	81563331	0.0002079	1.11016	0.0282	A/C	0.274	0.256	0.996	(4144,424291,7271.94)?++++-+++?+++	6	rs4243206(0.568/26.7),rs58605020(0.562/26.4),rs2873430(0.478/-4.56),rs2927316(0.345/-5.64)	81557691	81590031	32.34	-	81563331	81563331	0	-	CMIP(0.0),MIR7854(0.0)	2
rs117943186	15	39299494	0.0002082	0.78091	0.0667	T/C	0.97	0.963	0.994	(5282,430167,9178.74)?---+-+-+--?-	6	-	39299494	39299494	0	-	39299494	39299494	0	-	-	0
rs2215449	7	116163954	0.0002083	1.14042	0.0354	G/A	0.0977	0.0774	0.999	(5708,432028,9867.10)-------------	8	rs35867035(0.998/-1.34),rs2024210(0.998/-10.9),rs17515960(0.997/-14.4),rs62469000(0.996/-14.1),rs75396674(0.995/-18),rs62468993(0.994/-23.2),rs76633992(0.993/-22.1),rs62468984(0.882/-27.1),rs17515508(0.881/-29.8),rs62468979(0.88/-34.9),rs17138765(0.879/-26.4),rs112945480(0.879/-25),rs79824816(0.876/-29.7),rs17138755(0.876/-28.8),rs6962355(0.876/-28.3),rs62468983(0.876/-28.8),rs17138756(0.876/-28.…	116034954	116166404	131.45	rs35867035(0.998/-1.34),rs2024210(0.998/-10.9),rs17515960(0.997/-14.4),rs62469000(0.996/-14.1),rs75396674(0.995/-18),rs62468993(0.994/-23.2),rs76633992(0.993/-22.1),rs62468984(0.882/-27.1),rs17515508(0.881/-29.8),rs62468979(0.88/-34.9),rs112945480(0.879/-25),rs17138765(0.879/-26.4),rs17138756(0.876/-28.7),rs79824816(0.876/-29.7),rs6962355(0.876/-28.3),rs62468983(0.876/-28.8),rs17138755(0.876/-28.…	116034954	116166404	131.45	-	CAV2(0.0),CAV1(0.0),LINC01510(0.0)	3
rs73184947	8	4425070	0.0002083	1.23072	0.056	T/C	0.0414	0.0382	0.995	(5512,430971,9536.42)-++++++--++?+	7	rs111742712(0.921/2.83)	4425070	4427900	2.83	rs111742712(0.921/2.83)	4425070	4427900	2.83	-	CSMD1(0.0)	1
rs116241822	1	241568886	0.0002084	0.73617	0.0826	G/A	0.0188	0.0217	0.993	(5512,430971,9536.42)+++-+++++++?-	8	-	241568886	241568886	0	-	241568886	241568886	0	-	RGS7(0.0)	1
rs2746177	6	41639575	0.0002085	0.90457	0.027	A/G	0.314	0.327	0.995	(4086,424231,7197.62)---+----+?+-?	7	-	41639575	41639575	0	-	41639575	41639575	0	-	MDFI(0.0),TFEB(0.0)	2
rs114926483	3	11469702	0.0002088	1.34582	0.0801	A/C	0.018	0.0172	0.997	(5575,124104,9601.22)--+?+++-++++-	7	rs144886738(0.992/-10.1),rs115139766(0.989/-24.3),rs115640694(0.976/28.6),rs150326108(0.914/87.1),rs77422734(0.89/94.5),rs114319497(0.724/-29.6)	11440102	11564202	124.1	rs144886738(0.992/-10.1),rs115139766(0.989/-24.3),rs115640694(0.976/28.6),rs150326108(0.914/87.1),rs77422734(0.89/94.5),rs114319497(0.724/-29.6)	11440102	11564202	124.1	-	ATG7(0.0),VGLL4(77.8)	2
rs8110563	19	57143615	0.000209	0.90213	0.0278	A/G	0.356	0.329	0.995	(3660,422370,6509.26)?--+-----?-??	4	rs11084456(0.968/2.18),rs1548866(0.935/1.82),rs4801349(0.589/2.37)	57143615	57145985	2.37	rs11084456(0.968/2.18),rs1548866(0.935/1.82)	57143615	57145795	2.18	-	ZNF470(0.0),ZNF71(0.0),SMIM17(0.0),ZNF835(0.0)	4
rs78018953	17	54595726	0.0002093	0.81204	0.0562	C/T	0.959	0.946	0.996	(5282,430167,9178.74)?-++++++++-?+	7	-	54595726	54595726	0	-	54595726	54595726	0	-	ANKFN1(0.0)	1
rs74562530	14	54159431	0.0002097	0.79916	0.0605	C/T	0.959	0.973	0.989	(4994,429303,8746.74)?++-+++--++??	5	-	54159431	54159431	0	-	54159431	54159431	0	-	-	0
rs7002580	8	75027833	0.0002105	0.77911	0.0673	A/G	0.0271	0.031	0.997	(5708,432028,9867.10)-+-----------	8	rs115353430(0.998/4.48)	75027833	75032313	4.48	rs115353430(0.998/4.48)	75027833	75032313	4.48	-	-	0
rs2037750	12	54179546	0.0002108	1.16369	0.0409	C/T	0.0793	0.0778	1	(5379,358779,9212.04)+----?-------	7	rs10876496(0.999/-2.68),rs4759298(0.998/-3.11),rs12229875(0.953/-7.24)	54172306	54179546	7.24	rs10876496(0.999/-2.68),rs4759298(0.998/-3.11),rs12229875(0.953/-7.24)	54172306	54179546	7.24	-	CISTR(0.0)	1
rs796363	2	200693668	0.0002113	1.10208	0.0262	T/C	0.337	0.33	1	(4144,424291,7271.94)?+++++++-?+++	9	rs769954(0.998/-1.51),rs7577763(0.997/-11.9),rs2689763(0.997/-4.11),rs7605378(0.997/-16.7),rs2577852(0.997/-6.42),rs769958(0.995/2.23),rs2689766(0.994/3.87),rs797163(0.994/2.72),rs769957(0.994/1.86),rs13023099(0.416/12)	200676968	200705668	28.7	rs769954(0.998/-1.51),rs7605378(0.997/-16.7),rs7577763(0.997/-11.9),rs2689763(0.997/-4.11),rs2577852(0.997/-6.42),rs769958(0.995/2.23),rs2689766(0.994/3.87),rs797163(0.994/2.72),rs769957(0.994/1.86)	200676968	200697538	20.57	/(0.997)rs7605378;Osteoporosis(21573128)(2E-8)	FTCDNL1(0.0)	1
rs12144217	1	56621691	0.0002114	0.92192	0.0219	C/T	0.358	0.342	1	(5708,432028,9867.10)++++-+++-+--+	8	rs706405(0.985/6.11),rs1304824(0.976/2.32),rs12143516(0.907/-3.92),rs6703713(0.905/-4.73),rs12142826(0.905/-9.8),rs12125786(0.902/-4.98),rs12118277(0.901/-12.4),rs11206747(0.9/-15),rs12145789(0.9/-14.6),rs112523092(0.9/-17.1),rs72675552(0.9/-17.2),rs72675557(0.9/-13.2),rs778121(0.876/-1.42),rs1149640(0.875/0.32),rs778125(0.871/-15.9),rs778386(0.87/2.22),rs1757915(0.869/-5.88),rs706406(0.866/5.6),…	56545491	56629431	83.94	rs706405(0.985/6.11),rs1304824(0.976/2.32),rs12143516(0.907/-3.92),rs6703713(0.905/-4.73),rs12142826(0.905/-9.8),rs12125786(0.902/-4.98),rs12118277(0.901/-12.4),rs72675552(0.9/-17.2),rs12145789(0.9/-14.6),rs11206747(0.9/-15),rs112523092(0.9/-17.1),rs72675557(0.9/-13.2),rs778121(0.876/-1.42),rs1149640(0.875/0.32),rs778125(0.871/-15.9),rs778386(0.87/2.22),rs1757915(0.869/-5.88),rs706406(0.866/5.6),…	56545491	56629431	83.94	-	-	0
rs62569668	9	77327153	0.0002118	1.1505	0.0378	T/C	0.129	0.108	0.994	(4178,424038,7298.94)+++-+++++?+?+	6	-	77327153	77327153	0	-	77327153	77327153	0	-	RORB(0.0),TRPM6(0.0)	2
rs73154459	22	38666186	0.0002119	1.13021	0.033	G/C	0.115	0.12	0.998	(5708,432028,9867.10)-+--+--+-----	8	rs9622769(0.987/-3.33),rs62230166(0.985/-7.56),rs9622767(0.984/-8.13),rs62230167(0.981/0.187),rs113248547(0.951/7.6)	38658056	38673786	15.73	rs9622769(0.987/-3.33),rs62230166(0.985/-7.56),rs9622767(0.984/-8.13),rs62230167(0.981/0.187),rs113248547(0.951/7.6)	38658056	38673786	15.73	-	MAFF(-3.7),TMEM184B(0.0),SNORA92(0.0),CSNK1E(0.0),TPTEP2-CSNK1E(0.0)	5
rs55972004	14	94466494	0.000212	1.31154	0.0732	A/G	0.0227	0.0185	0.992	(5512,430971,9536.42)+-++----+++?+	7	-	94466494	94466494	0	-	94466494	94466494	0	-	ASB2(0.0),CCDC197(0.0),OTUB2(0.0)	3
rs2720360	4	10625018	0.0002123	0.90114	0.0281	C/G	0.185	0.17	0.999	(5478,431224,9509.42)?+-+------++-	7	rs59203169(0.669/-62.3),rs112477645(0.51/-71.3)	10553718	10625018	71.3	rs59203169(0.669/-62.3)	10562718	10625018	62.3	-	CLNK(0.0)	1
rs6442925	3	5013876	0.0002126	0.88135	0.0341	T/C	0.147	0.174	0.997	(4374,425095,7629.62)---+-----?-+-	10	-	5013876	5013876	0	-	5013876	5013876	0	-	BHLHE40-AS1(0.0),BHLHE40(0.0)	2
rs11020656	11	93871953	0.0002132	0.75707	0.0752	A/G	0.967	0.974	0.995	(3948,423234,6941.26)?--+--+-+?-?+	6	-	93871953	93871953	0	-	93871953	93871953	0	-	HEPHL1(0.0),PANX1(0.0)	2
rs115942360	2	219264333	0.0002132	0.84013	0.0471	G/T	0.906	0.91	0.99	(3660,422370,6509.26)?+++--+++?+??	4	rs3795982(0.997/0.835),rs115254818(0.995/1.34),rs115181895(0.995/-0.667),rs2739047(0.992/-0.875),rs3795985(0.991/1.06)	219263458	219265673	2.215	rs3795982(0.997/0.835),rs115181895(0.995/-0.667),rs115254818(0.995/1.34),rs2739047(0.992/-0.875),rs3795985(0.991/1.06)	219263458	219265673	2.215	-	CATIP-AS2(0.0),CATIP(0.0),CATIP-AS1(0.0),SLC11A1(0.0),CTDSP1(0.0),MIR26B(0.0),VIL1(0.0),USP37(0.6)	8
rs79084591	8	119490942	0.0002136	0.73675	0.0825	A/G	0.971	0.972	0.993	(3605,394854,5946.89)?+?-------++-	7	-	119490942	119490942	0	-	119490942	119490942	0	-	SAMD12(0.0)	1
rs9568394	13	50938859	0.0002143	1.19662	0.0485	G/A	0.0519	0.068	0.998	(5708,432028,9867.10)+--+----+-+-+	8	-	50938859	50938859	0	-	50938859	50938859	0	-	DLEU1(0.0)	1
rs139935352	9	6937937	0.0002145	1.30487	0.0719	G/C	0.0228	0.0252	0.998	(5512,430971,9536.42)++--+-+-+--?+	7	rs77387324(0.988/0.735)	6937937	6938672	0.735	rs77387324(0.988/0.735)	6937937	6938672	0.735	-	KDM4C(0.0)	1
rs138582130	9	93182520	0.000215	0.75134	0.0773	T/G	0.971	0.961	0.992	(3948,423234,6941.26)?-----+-+?+?-	5	rs141832178(0.417/94.5),rs117222104(0.291/170)	93182520	93352520	170	-	93182520	93182520	0	-	LINC01508(0.0),LINC01501(0.0)	2
rs148637793	16	66461434	0.0002151	0.84358	0.046	G/A	0.94	0.944	0.994	(5478,431224,9509.42)?++-+++++++--	7	rs62055829(0.964/-4.76),rs76152549(0.325/-71.8)	66389634	66461434	71.8	rs62055829(0.964/-4.76)	66456674	66461434	4.76	-	CDH5(0.0),LINC00920(0.0),BEAN1(0.0),BEAN1-AS1(0.0)	4
rs62464467	7	63405818	0.0002162	0.74453	0.0797	G/A	0.978	0.973	0.992	(5076,429112,8834.05)?+++?++-+-+?+	5	rs62461191(0.791/163)	63405818	63568818	163	rs62461191(0.791/163)	63405818	63568818	163	-	ZNF722P(3.4),LINC01005(29.0),ZNF727(50.0)	3
rs11688682	2	121347612	0.0002168	0.89521	0.0299	G/C	0.711	0.735	0.994	(3660,422370,6509.26)?+++-++++?+??	4	-	121347612	121347612	0	-	121347612	121347612	0	-	-	0
rs7870540	9	100573925	0.0002169	1.10506	0.027	T/C	0.304	0.291	0.999	(4144,424291,7271.94)?-++-+++-?-++	6	rs1156850(0.975/-0.761),rs10759960(0.972/34.8),rs4297160(0.523/11.6),rs7045138(0.522/17.5),rs7033765(0.522/17.8),rs4743131(0.428/-19),rs10759944(0.425/-17),rs932998(0.113/175)	100554925	100748925	194	rs1156850(0.975/-0.761),rs10759960(0.972/34.8)	100573164	100608725	35.561	/(0.522)rs7045138;Thyroid_hormone_levels(23408906)(2E-11)	PTCSC2(0.0),FOXE1(0.0)	2
rs140295708	2	183532953	0.000217	1.38555	0.0882	G/A	0.98	0.98	0.987	(4994,429303,8746.74)?----------??	5	rs151285752(0.789/-60.7)	183472253	183532953	60.7	rs151285752(0.789/-60.7)	183472253	183532953	60.7	-	DNAJC10(0.0)	1
rs182868810	2	77474213	0.0002175	0.65325	0.1152	A/G	0.987	0.977	0.996	(3999,354161,7138.19)??--+??++--??	4	-	77474213	77474213	0	-	77474213	77474213	0	-	LRRTM4(0.0)	1
rs72819158	2	100591021	0.0002176	0.86649	0.0388	T/C	0.907	0.91	0.993	(5282,430167,9178.74)?-------+-+?-	6	rs17436997(0.928/12.2),rs1814009(0.238/102),rs12616495(0.222/89.7)	100591021	100693021	102	rs17436997(0.928/12.2)	100591021	100603221	12.2	-	AFF3(0.0)	1
rs145239155	5	165038342	0.0002177	0.67233	0.1074	T/G	0.985	0.986	0.976	(4304,47222,7461.32)?--?-?-?---??	3	-	165038342	165038342	0	-	165038342	165038342	0	-	-	0
rs16835173	2	194213678	0.0002179	1.23097	0.0562	T/C	0.0371	0.0349	0.999	(5708,432028,9867.10)++++++++-+--+	8	rs9967768(0.965/-9),rs9967894(0.965/-9),rs75956451(0.904/-33.2),rs114229101(0.858/-107),rs76128162(0.81/-163),rs113466350(0.712/-281),rs116805345(0.709/-263),rs7591259(0.664/-323),rs138944759(0.399/-39.7),rs150554587(0.353/-256),rs111872482(0.35/-184),rs149970476(0.256/488),rs62185864(0.238/521),rs150507466(0.178/633)	193890678	194846678	956	rs9967768(0.965/-9),rs9967894(0.965/-9),rs75956451(0.904/-33.2),rs114229101(0.858/-107),rs76128162(0.81/-163),rs113466350(0.712/-281),rs116805345(0.709/-263),rs7591259(0.664/-323)	193890678	194213678	323	-	-	0
rs75591616	22	47730582	0.0002179	1.27188	0.065	G/A	0.968	0.975	0.995	(5282,430167,9178.74)?----+-+--+?-	6	-	47730582	47730582	0	-	47730582	47730582	0	-	LOC339685(0.0)	1
rs76097405	19	39435313	0.000218	1.17892	0.0445	T/C	0.0996	0.0823	0.994	(3639,394601,5973.89)++?-++++-++?+	6	rs78623875(0.576/24.3)	39435313	39459613	24.3	-	39435313	39435313	0	-	SIRT2(0.0),NFKBIB(0.0),CCER2(0.0),SARS2(0.0),MRPS12(0.0),FBXO17(0.0)	6
rs192614389	5	85046569	0.0002186	0.72702	0.0862	A/G	0.981	0.98	0.99	(4740,121047,8296.85)?--?--+?+-?-?	5	rs184759054(0.71/-51.9),rs191412462(0.558/-573)	84473569	85046569	573	rs184759054(0.71/-51.9)	84994669	85046569	51.9	-	-	0
rs112119528	20	14559057	0.000219	1.23974	0.0581	C/T	0.0347	0.0271	1	(5708,432028,9867.10)-+---+---++--	8	rs2208128(1/-11),rs79038316(0.998/16.1),rs117787834(0.998/-20.5),rs4813163(0.998/10.5),rs77772386(0.998/1.09),rs76478358(0.998/-9.99),rs76994713(0.998/-12.8),rs6110333(0.998/-10.4),rs78409303(0.998/2.67),rs17227118(0.998/7.43),rs79797779(0.998/-12.1),rs112765231(0.998/-14.5),rs76344619(0.997/15.8),rs75013837(0.997/-19.6),rs79528315(0.992/-21.5),rs79081941(0.991/-16.4),rs78212591(0.989/-27.9),rs61…	14530057	14615257	85.2	rs2208128(1/-11),rs112765231(0.998/-14.5),rs77772386(0.998/1.09),rs78409303(0.998/2.67),rs6110333(0.998/-10.4),rs76994713(0.998/-12.8),rs76478358(0.998/-9.99),rs4813163(0.998/10.5),rs117787834(0.998/-20.5),rs79038316(0.998/16.1),rs79797779(0.998/-12.1),rs17227118(0.998/7.43),rs76344619(0.997/15.8),rs75013837(0.997/-19.6),rs79528315(0.992/-21.5),rs79081941(0.991/-16.4),rs78212591(0.989/-27.9),rs61…	14530057	14615257	85.2	-	MACROD2(0.0),MACROD2-IT1(0.0)	2
rs74460045	6	101979442	0.0002193	0.69191	0.0997	T/C	0.986	0.989	0.998	(4880,49561,8375.57)?+-?-?--?----	5	rs73504669(0.948/0.436),rs148902154(0.68/-28.6)	101950842	101979878	29.036	rs73504669(0.948/0.436),rs148902154(0.68/-28.6)	101950842	101979878	29.036	-	GRIK2(0.0)	1
rs111433450	10	8443096	0.0002196	0.67733	0.1054	G/A	0.982	0.986	0.979	(3660,422370,6509.26)?+++-----?-??	4	-	8443096	8443096	0	-	8443096	8443096	0	-	-	0
rs113315981	16	84204614	0.00022	1.37603	0.0864	C/T	0.0168	0.02	0.995	(5423,430490,9386.21)----+--+--??-	7	rs12600140(0.658/-50.4),rs79340982(0.626/-54.6),rs78080678(0.623/-92.7),rs78909453(0.516/-9.73)	84111914	84204614	92.7	rs12600140(0.658/-50.4),rs79340982(0.626/-54.6),rs78080678(0.623/-92.7)	84111914	84204614	92.7	-	SLC38A8(-78.9),MBTPS1(-4.1),HSDL1(0.0),DNAAF1(0.0),TAF1C(0.0),ADAD2(0.0),LOC654780(0.0)	7
rs114167131	3	41824373	0.0002204	1.47108	0.1045	G/A	0.0169	0.0116	0.996	(3713,350299,6430.98)-+--+?--??+?-	5	-	41824373	41824373	0	-	41824373	41824373	0	-	ULK4(0.0)	1
rs151025612	1	12110752	0.0002207	0.68113	0.104	C/A	0.98	0.986	0.978	(3454,421315,6164.57)?-+-?++++?+??	3	-	12110752	12110752	0	-	12110752	12110752	0	-	MFN2(0.0),MIIP(0.0),MIR6729(0.0),TNFRSF8(0.0)	4
rs80147791	17	10067198	0.0002213	1.24371	0.0591	C/T	0.0346	0.033	0.996	(5708,432028,9867.10)-+-+----+--++	8	-	10067198	10067198	0	-	10067198	10067198	0	-	GAS7(0.0)	1
rs57791149	17	54222307	0.0002215	1.08992	0.0233	C/T	0.398	0.393	0.998	(5040,49800,8601.46)---???+----+-	5	rs7359678(0.948/-13.5),rs2332596(0.944/-15.5)	54206807	54222307	15.5	rs7359678(0.948/-13.5),rs2332596(0.944/-15.5)	54206807	54222307	15.5	-	ANKFN1(0.0)	1
rs72617715	4	98840180	0.0002226	0.79604	0.0618	A/C	0.0328	0.0472	0.999	(5708,432028,9867.10)-+---------+-	8	rs147000266(0.999/-0.162),rs12503239(0.997/9.41),rs72617717(0.984/46.2),rs12503375(0.984/74.8),rs72617718(0.983/81.3),rs12501762(0.971/-128),rs72617714(0.961/-60.8),rs78726394(0.96/191),rs16996569(0.96/196),rs77535339(0.959/170),rs4699325(0.797/136)	98712180	99036180	324	rs147000266(0.999/-0.162),rs12503239(0.997/9.41),rs72617717(0.984/46.2),rs12503375(0.984/74.8),rs72617718(0.983/81.3),rs12501762(0.971/-128),rs72617714(0.961/-60.8),rs78726394(0.96/191),rs16996569(0.96/196),rs77535339(0.959/170),rs4699325(0.797/136)	98712180	99036180	324	-	STPG2(0.0)	1
rs9344442	6	85604733	0.0002228	0.88976	0.0316	C/G	0.177	0.188	1	(4374,425095,7629.62)---------?---	7	rs12211720(1/-0.489),rs9294316(0.999/-10.6),rs9362109(0.999/-3.11),rs1322854(0.999/18.1),rs10944045(0.999/-4.91),rs9344440(0.999/-6.46),rs1015522(0.999/2.96),rs9351015(0.999/-10.7),rs10755439(0.999/-6.77),rs9353232(0.999/17),rs9344437(0.999/-10.2),rs9351016(0.999/-8.76),rs9344439(0.999/-7.89),rs9351017(0.999/-7.13),rs9353231(0.999/9.08),rs9344438(0.998/-7.91),rs1407646(0.995/26.2),rs9353234(0.994…	85524733	85668833	144.1	rs12211720(1/-0.489),rs10755439(0.999/-6.77),rs9344440(0.999/-6.46),rs1322854(0.999/18.1),rs9353231(0.999/9.08),rs9294316(0.999/-10.6),rs9362109(0.999/-3.11),rs9344437(0.999/-10.2),rs10944045(0.999/-4.91),rs9353232(0.999/17),rs9351016(0.999/-8.76),rs1015522(0.999/2.96),rs9351017(0.999/-7.13),rs9344439(0.999/-7.89),rs9351015(0.999/-10.7),rs9344438(0.998/-7.91),rs1407646(0.995/26.2),rs1407645(0.994…	85585433	85668833	83.4	-	-	0
rs205424	16	28078595	0.0002233	0.9221	0.022	T/C	0.505	0.494	0.999	(5190,430360,9077.42)?---+-----+-?	6	-	28078595	28078595	0	-	28078595	28078595	0	-	GSG1L(0.0),XPO6(0.0)	2
rs2341748	6	69193366	0.0002233	1.11016	0.0283	A/T	0.189	0.175	1	(5173,357724,8867.35)++++??++++-+-	6	-	69193366	69193366	0	-	69193366	69193366	0	-	-	0
rs6062313	20	61377304	0.0002233	0.90475	0.0271	G/A	0.464	0.48	0.988	(3660,422370,6509.26)?++++++++?+??	4	-	61377304	61377304	0	-	61377304	61377304	0	-	NTSR1(0.0),LINC00659(0.0)	2
rs141237714	13	43192261	0.0002235	0.68352	0.1031	C/T	0.979	0.985	0.984	(3527,114446,6243.38)?++?+++++?+??	3	-	43192261	43192261	0	-	43192261	43192261	0	-	TNFSF11(0.0)	1
rs1122249	5	157984479	0.0002238	1.09035	0.0234	A/G	0.692	0.698	1	(5478,431224,9509.42)?+++---+++++-	7	rs2963482(0.99/2.74),rs2963479(0.895/5.95),rs2963469(0.892/16.8),rs2434264(0.876/37.7),rs1651272(0.875/38.5),rs890942(0.875/42.9),rs2963426(0.868/-2.15),rs2419921(0.868/-2.49),rs2419922(0.867/-1.72),rs1017308(0.867/-1.16),rs1981973(0.867/-0.707),rs2419923(0.867/-1.7),rs2914219(0.865/2.08),rs2963481(0.864/2.77),rs2914220(0.767/3.76),rs2914222(0.765/5.7),rs2963480(0.765/5.81),rs2963478(0.765/8.22),…	157981989	158030479	48.49	rs2963482(0.99/2.74),rs2963479(0.895/5.95),rs2963469(0.892/16.8),rs2434264(0.876/37.7),rs1651272(0.875/38.5),rs890942(0.875/42.9),rs2963426(0.868/-2.15),rs2419921(0.868/-2.49),rs2419922(0.867/-1.72),rs1981973(0.867/-0.707),rs2419923(0.867/-1.7),rs1017308(0.867/-1.16),rs2914219(0.865/2.08),rs2963481(0.864/2.77),rs2914220(0.767/3.76),rs2963480(0.765/5.81),rs2914222(0.765/5.7),rs2963478(0.765/8.22),…	157981989	158030479	48.49	/(0.876)rs2434264;Pericardial_fat(27918534)(3E-9)	-	0
rs150000080	3	110466963	0.0002248	1.51649	0.1129	G/T	0.0148	0.017	0.993	(3849,350789,6643.88)-----?---?-?-	5	rs139425341(0.912/-54),rs114077625(0.852/-105),rs116611455(0.84/-119)	110347963	110466963	119	rs139425341(0.912/-54),rs114077625(0.852/-105),rs116611455(0.84/-119)	110347963	110466963	119	-	-	0
rs145353831	16	88455166	0.000225	0.76567	0.0724	G/A	0.971	0.976	0.983	(4994,429303,8746.74)?-+++-++++-??	5	-	88455166	88455166	0	-	88455166	88455166	0	-	ZNF469(0.0)	1
rs3010789	1	213198663	0.0002252	1.0897	0.0233	A/C	0.292	0.274	0.999	(5708,432028,9867.10)+-++++++-+++-	8	rs2936011(0.995/12.9),rs3010787(0.994/-17.9),rs3002285(0.994/-16.5),rs2936010(0.991/14.9),rs11120080(0.785/11.6),rs3010780(0.738/-33.7)	213164963	213213563	48.6	rs2936011(0.995/12.9),rs3002285(0.994/-16.5),rs3010787(0.994/-17.9),rs2936010(0.991/14.9),rs11120080(0.785/11.6),rs3010780(0.738/-33.7)	213164963	213213563	48.6	-	VASH2(0.0),ANGEL2(0.0),RPS6KC1(0.0)	3
rs6605086	1	29870062	0.0002256	1.12064	0.0309	T/G	0.138	0.16	0.997	(5708,432028,9867.10)+++-+-+-+++++	8	rs6605085(0.746/-0.147),rs7552197(0.727/0.318)	29869915	29870380	0.465	rs6605085(0.746/-0.147),rs7552197(0.727/0.318)	29869915	29870380	0.465	-	-	0
rs4674483	2	220846347	0.0002258	1.11438	0.0294	T/C	0.215	0.227	1	(4374,425095,7629.62)+-+++++++?+++	7	rs4674485(0.997/0.156),rs10490421(0.957/0.472),rs750894(0.957/-1.15),rs35029545(0.956/-4.15),rs1110048(0.956/-2.84),rs34298092(0.956/-7.7),rs7593815(0.955/-8.57),rs35048929(0.955/-4.7),rs13023809(0.955/-9.37),rs7593719(0.955/-8.65),rs34792966(0.953/-11.4),rs6718474(0.952/-11.1),rs6718475(0.949/-11.1),rs35978173(0.944/-38.9),rs74997120(0.929/-51.3),rs6711514(0.808/-17.9)	220795047	220846819	51.772	rs4674485(0.997/0.156),rs10490421(0.957/0.472),rs750894(0.957/-1.15),rs1110048(0.956/-2.84),rs35029545(0.956/-4.15),rs34298092(0.956/-7.7),rs7593815(0.955/-8.57),rs13023809(0.955/-9.37),rs7593719(0.955/-8.65),rs35048929(0.955/-4.7),rs34792966(0.953/-11.4),rs6718474(0.952/-11.1),rs6718475(0.949/-11.1),rs35978173(0.944/-38.9),rs74997120(0.929/-51.3),rs6711514(0.808/-17.9)	220795047	220846819	51.772	-	LINC01803(-26.7),MIR4268(-25.1)	2
rs267402	5	174883103	0.000226	0.82226	0.0531	G/C	0.932	0.962	0.992	(3948,423234,6941.26)?+++++-+-?-?+	5	-	174883103	174883103	0	-	174883103	174883103	0	-	DRD1(0.0),SFXN1(0.0)	2
rs9648321	7	26133238	0.0002282	0.89871	0.029	A/C	0.748	0.753	0.995	(4144,424291,7271.94)?----+---?---	6	rs10282389(0.116/33.7)	26133238	26166938	33.7	-	26133238	26133238	0	-	-	0
rs149424838	6	147623883	0.0002287	1.29888	0.071	A/G	0.0269	0.0271	0.991	(5512,430971,9536.42)+++-+++++++?+	7	-	147623883	147623883	0	-	147623883	147623883	0	-	STXBP5(0.0)	1
rs7200698	16	78662910	0.0002298	1.123	0.0315	T/C	0.132	0.127	0.998	(5708,432028,9867.10)+++--++++++++	8	rs7191880(0.972/-1.58),rs8056131(0.918/-3.97),rs12596233(0.909/-5.03),rs28463057(0.883/-6.55),rs9933350(0.872/-11.2),rs13336973(0.863/-10.6),rs12599563(0.827/-13.9),rs11859824(0.757/-2.19),rs12716856(0.693/5.3),rs67114359(0.679/-3.22)	78649010	78668210	19.2	rs7191880(0.972/-1.58),rs8056131(0.918/-3.97),rs12596233(0.909/-5.03),rs28463057(0.883/-6.55),rs9933350(0.872/-11.2),rs13336973(0.863/-10.6),rs12599563(0.827/-13.9),rs11859824(0.757/-2.19),rs12716856(0.693/5.3),rs67114359(0.679/-3.22)	78649010	78668210	19.2	-	WWOX(0.0)	1
rs76628069	7	147549152	0.0002299	1.27074	0.0651	A/G	0.027	0.0212	0.997	(5708,432028,9867.10)++++++-+-++++	8	-	147549152	147549152	0	-	147549152	147549152	0	-	CNTNAP2(0.0)	1
rs116951030	12	87628120	0.0002308	1.26972	0.0648	A/G	0.0402	0.0421	0.993	(4178,424038,7298.94)-++++++++?+?+	6	rs117415842(0.749/-301),rs118079706(0.748/-254)	87327120	87628120	301	rs117415842(0.749/-301),rs118079706(0.748/-254)	87327120	87628120	301	-	-	0
rs7687421	4	163984562	0.0002314	0.88692	0.0326	G/A	0.767	0.772	0.99	(3660,422370,6509.26)?++++++++?-??	4	-	163984562	163984562	0	-	163984562	163984562	0	-	MIR4454(0.0)	1
rs79144945	1	214969596	0.0002314	1.41086	0.0935	T/C	0.0145	0.0174	0.995	(5512,430971,9536.42)+++++++++++?-	7	rs188395264(0.99/-2.01),rs149338884(0.896/-54.6)	214914996	214969596	54.6	rs188395264(0.99/-2.01),rs149338884(0.896/-54.6)	214914996	214969596	54.6	-	-	0
rs79298759	2	203742207	0.0002314	1.17035	0.0427	T/C	0.0741	0.0534	1	(5173,357724,8867.35)++++??-+-+--+	6	rs188409771(0.84/36)	203742207	203778207	36	rs188409771(0.84/36)	203742207	203778207	36	-	ICA1L(0.0),WDR12(0.0),CARF(0.0)	3
rs149086816	18	73761221	0.0002317	1.30356	0.072	A/G	0.0224	0.0344	0.994	(5512,430971,9536.42)+++++++--++?+	7	-	73761221	73761221	0	-	73761221	73761221	0	-	-	0
rs79049673	19	3274527	0.0002317	0.75141	0.0776	C/T	0.975	0.98	0.986	(4994,429303,8746.74)?++-++++++-??	5	-	3274527	3274527	0	-	3274527	3274527	0	-	CELF5(0.0)	1
rs12165860	22	49718320	0.0002322	1.16404	0.0413	G/A	0.891	0.883	0.996	(3948,423234,6941.26)?-----+--?+?-	5	-	49718320	49718320	0	-	49718320	49718320	0	-	-	0
rs1957359	14	55164700	0.000233	1.09955	0.0258	C/A	0.326	0.305	0.999	(4374,425095,7629.62)---------?+--	11	rs1957360(0.998/0.014),rs17127785(0.993/-0.523),rs17127787(0.928/1.42),rs1815250(0.927/-2.06)	55162640	55166120	3.48	rs1957360(0.998/0.014),rs17127785(0.993/-0.523),rs17127787(0.928/1.42),rs1815250(0.927/-2.06)	55162640	55166120	3.48	-	SAMD4A(0.0)	1
rs188461546	2	108569209	0.0002333	1.47388	0.1054	T/G	0.0134	0.0184	0.992	(4352,427159,7806.23)+?++?+?++++??	5	-	108569209	108569209	0	-	108569209	108569209	0	-	SLC5A7(0.0)	1
rs11914069	22	47591636	0.0002337	0.72979	0.0856	G/T	0.979	0.987	0.996	(4626,355531,7994.98)?-++??-?++?+-	5	-	47591636	47591636	0	-	47591636	47591636	0	-	TBC1D22A(0.0)	1
rs34410151	8	125704238	0.000234	1.1116	0.0288	T/C	0.75	0.735	0.999	(4144,424291,7271.94)?++++++-+?-++	6	rs55905631(0.681/2.86),rs66713150(0.681/1.95),rs13279330(0.68/7.07),rs62530738(0.679/4.2)	125704238	125711308	7.07	rs55905631(0.681/2.86),rs66713150(0.681/1.95),rs13279330(0.68/7.07),rs62530738(0.679/4.2)	125704238	125711308	7.07	-	MTSS1(0.0)	1
rs10786365	10	99452492	0.000235	1.11907	0.0306	A/C	0.577	0.559	0.988	(2992,40142,5243.62)?++???+++?+??	1	-	99452492	99452492	0	-	99452492	99452492	0	-	PI4K2A(0.0),AVPI1(0.0),MARVELD1(0.0),ZFYVE27(0.0)	4
rs71470696	11	131996519	0.0002352	0.80348	0.0595	G/A	0.962	0.972	0.992	(5478,431224,9509.42)?+++---++++++	7	-	131996519	131996519	0	-	131996519	131996519	0	-	NTM(0.0)	1
rs2184203	1	32334477	0.0002356	0.92293	0.0218	C/G	0.55	0.567	0.999	(5478,431224,9509.42)?----+----+--	7	rs1790045(0.969/1.06),rs669796(0.359/1.28),rs669405(0.359/1.24),rs12078084(0.354/8.73),rs12078083(0.354/8.73),rs598805(0.339/17.6),rs593133(0.338/20.7),rs655134(0.337/17.3)	32334477	32355177	20.7	rs1790045(0.969/1.06)	32334477	32335537	1.06	-	PTP4A2(0.0)	1
rs151316661	2	127195178	0.0002367	1.47772	0.1062	A/G	0.0151	0.016	0.997	(4325,354405,7527.28)++++??+??++??	4	rs149742781(0.531/-110),rs115061681(0.315/35.3),rs148241723(0.31/152),rs116043535(0.308/129)	127085178	127347178	262	-	127195178	127195178	0	-	-	0
rs78776521	5	38859871	0.0002367	1.38237	0.0881	C/G	0.0168	0.0214	1	(5379,358779,9212.04)+++-+?+++++++	7	rs77867511(0.985/5.29),rs148724036(0.983/1.41),rs9791140(0.962/-3.54),rs16867829(0.956/19.8),rs78255653(0.948/14.1)	38856331	38879671	23.34	rs77867511(0.985/5.29),rs148724036(0.983/1.41),rs9791140(0.962/-3.54),rs16867829(0.956/19.8),rs78255653(0.948/14.1)	38856331	38879671	23.34	-	OSMR-AS1(0.0),OSMR(0.0)	2
rs111723280	2	176598970	0.0002368	1.11818	0.0304	G/C	0.202	0.194	0.998	(4374,425095,7629.62)--------+?---	7	rs11689292(0.994/2.81)	176598970	176601780	2.81	rs11689292(0.994/2.81)	176598970	176601780	2.81	-	-	0
rs61733108	7	127979372	0.0002369	0.66008	0.113	T/G	0.987	0.99	0.997	(3720,45138,6595.13)??-?????+--?-	3	-	127979372	127979372	0	-	127979372	127979372	0	-	MGC27345(0.0),RBM28(0.0),PRRT4(0.0),LOC107986845(0.0)	4
rs1570770	8	139090974	0.000237	0.90846	0.0261	A/G	0.589	0.631	0.997	(3856,423427,6839.94)?------+-?-+?	9	-	139090974	139090974	0	-	139090974	139090974	0	-	LOC401478(0.0)	1
rs2748788	4	3714185	0.0002371	0.85027	0.0441	T/C	0.894	0.897	0.986	(3660,422370,6509.26)?+-------?-??	6	rs910643(0.168/-5.18)	3709005	3714185	5.18	-	3714185	3714185	0	-	LINC02171(0.0)	1
rs58334434	6	35944619	0.0002374	1.23479	0.0574	T/C	0.0433	0.0406	0.999	(5183,357722,8881.36)++++-?++-+-?+	7	-	35944619	35944619	0	-	35944619	35944619	0	-	SLC26A8(0.0)	1
rs79233179	11	86181023	0.0002375	0.85002	0.0442	T/C	0.0626	0.0655	0.999	(5708,432028,9867.10)-------+--+--	8	rs11828585(1/0.688),rs75230005(0.999/1.54),rs79483040(0.996/-7.22),rs75064711(0.996/-6.69),rs3758878(0.995/-10),rs11828425(0.995/-9.02),rs77716993(0.995/-10.1),rs3758877(0.995/-9.62),rs7112309(0.994/-5.94),rs79248845(0.976/-2.94),rs75749778(0.976/-4.14),rs11828773(0.976/-4.35),rs76401566(0.974/-10.3),rs75939173(0.97/3.25),rs57969352(0.738/-58.6),rs76273257(0.304/90.9),rs77332146(0.303/87.8),rs750…	86122423	86280723	158.3	rs11828585(1/0.688),rs75230005(0.999/1.54),rs79483040(0.996/-7.22),rs75064711(0.996/-6.69),rs3758878(0.995/-10),rs3758877(0.995/-9.62),rs77716993(0.995/-10.1),rs11828425(0.995/-9.02),rs7112309(0.994/-5.94),rs79248845(0.976/-2.94),rs75749778(0.976/-4.14),rs11828773(0.976/-4.35),rs76401566(0.974/-10.3),rs75939173(0.97/3.25),rs57969352(0.738/-58.6)	86122423	86184273	61.85	-	CCDC81(0.0),ME3(0.0)	2
rs1176022	1	247789943	0.0002376	0.92136	0.0223	C/T	0.35	0.343	0.999	(5708,432028,9867.10)+-++++++-+++-	8	rs1176019(0.999/-0.432),rs1306156(0.999/0.646),rs1306428(0.7/1.2)	247789511	247791143	1.632	rs1306156(0.999/0.646),rs1176019(0.999/-0.432),rs1306428(0.7/1.2)	247789511	247791143	1.632	-	GCSAML(0.0),OR2G2(0.0),OR2G3(0.0),OR13G1(0.0)	4
rs4344356	1	63890492	0.0002387	0.8953	0.0301	A/G	0.16	0.142	1	(5379,358779,9212.04)---+-?-------	7	rs11208208(0.999/-4.62),rs6657396(0.999/0.588),rs12742679(0.997/1.36),rs12735970(0.997/-0.446),rs4550089(0.996/-5.27),rs35294049(0.996/0.992),rs7412547(0.995/-9.79),rs12085715(0.995/8.42),rs4430364(0.995/0.9),rs10889420(0.994/6.94),rs11208217(0.994/4.98),rs35273945(0.993/9.58),rs3889243(0.993/-11.4),rs1511054(0.992/45.8),rs10493345(0.992/10.4),rs7550452(0.992/10.3),rs6671446(0.992/18.5),rs1272602…	63852192	64061492	209.3	rs11208208(0.999/-4.62),rs6657396(0.999/0.588),rs12742679(0.997/1.36),rs12735970(0.997/-0.446),rs4550089(0.996/-5.27),rs35294049(0.996/0.992),rs4430364(0.995/0.9),rs12085715(0.995/8.42),rs7412547(0.995/-9.79),rs10889420(0.994/6.94),rs11208217(0.994/4.98),rs35273945(0.993/9.58),rs3889243(0.993/-11.4),rs10493345(0.992/10.4),rs7527752(0.992/10.3),rs1511054(0.992/45.8),rs12407269(0.992/-14.1),rs66714…	63852192	64061492	209.3	-	ALG6(0.0),ITGB3BP(0.0),EFCAB7(48.5),DLEU2L(74.2),PGM1(118.5)	5
rs34974293	6	164834999	0.0002395	0.86243	0.0403	T/G	0.916	0.923	0.996	(5282,430167,9178.74)?-------+-+?-	6	-	164834999	164834999	0	-	164834999	164834999	0	-	-	0
rs145085419	16	11392818	0.0002396	1.29966	0.0713	T/C	0.0259	0.023	0.996	(5512,430971,9536.42)++++++++++-?+	7	-	11392818	11392818	0	-	11392818	11392818	0	-	SOCS1(0.0),TNP2(0.0),PRM3(0.0),PRM2(0.0),PRM1(0.0),LOC105371083(0.0),RMI2(0.0)	7
rs2031065	14	22126253	0.0002402	1.18625	0.0465	C/T	0.0659	0.0646	0.998	(5282,430167,9178.74)?----------?+	6	rs10141971(0.373/-22.7)	22103553	22126253	22.7	-	22126253	22126253	0	-	OR10G2(0.0),OR4E2(0.0),OR4E1(0.0)	3
rs72664515	4	112967400	0.0002403	1.18057	0.0452	C/T	0.0585	0.052	0.999	(5708,432028,9867.10)+---------+--	8	rs72664511(0.994/-17)	112950400	112967400	17	rs72664511(0.994/-17)	112950400	112967400	17	-	-	0
rs113032706	2	66905543	0.0002409	0.72499	0.0876	G/A	0.976	0.979	0.975	(3948,423234,6941.26)?++++++++?+?+	5	rs144629126(0.966/-32.5)	66873043	66905543	32.5	rs144629126(0.966/-32.5)	66873043	66905543	32.5	-	LINC01798(0.0),LINC01797(0.0)	2
rs59652683	2	123735883	0.0002409	1.09933	0.0258	A/G	0.218	0.229	0.997	(5575,124104,9601.22)+-+?-+++-++-+	7	rs74372650(1/-1.61),rs56098779(1/0.206),rs73951768(1/-5.39),rs17367759(0.999/-15.4),rs77844005(0.999/-15.9),rs62167881(0.999/-27),rs17367822(0.999/-9.57),rs62167885(0.999/-4.92),rs7349363(0.999/-9.08),rs62167904(0.999/3.55),rs10496603(0.999/-19.2),rs17367957(0.998/7.2),rs17367563(0.997/-38.1),rs62167879(0.997/-31.8),rs17367612(0.997/-30.5),rs73951752(0.997/-29.2),rs62167905(0.997/4.49),rs62166344…	123576883	123750183	173.3	rs56098779(1/0.206),rs73951768(1/-5.39),rs74372650(1/-1.61),rs7349363(0.999/-9.08),rs77844005(0.999/-15.9),rs17367759(0.999/-15.4),rs62167881(0.999/-27),rs17367822(0.999/-9.57),rs62167885(0.999/-4.92),rs62167904(0.999/3.55),rs10496603(0.999/-19.2),rs17367957(0.998/7.2),rs73951752(0.997/-29.2),rs17367612(0.997/-30.5),rs62167879(0.997/-31.8),rs62167905(0.997/4.49),rs17367563(0.997/-38.1),rs62166344…	123576883	123750183	173.3	-	-	0
rs11734759	4	175655602	0.0002421	1.28223	0.0677	C/G	0.0297	0.038	0.997	(5379,358779,9212.04)+-+++?+-+++-+	7	-	175655602	175655602	0	-	175655602	175655602	0	-	GLRA3(0.0)	1
rs146527860	9	117445477	0.0002421	0.72383	0.088	T/G	0.983	0.981	0.997	(4953,356918,8523.68)?+--+?+----?-	5	-	117445477	117445477	0	-	117445477	117445477	0	-	TMEM268(0.0),TEX53(0.0),TEX48(0.0)	3
rs12477148	2	46452488	0.0002423	0.85847	0.0416	C/T	0.925	0.92	0.998	(5478,431224,9509.42)?+++-++++++--	7	rs73926235(0.207/7.51)	46452488	46459998	7.51	-	46452488	46452488	0	-	PRKCE(0.0)	1
rs2786748	6	151590286	0.0002429	1.08589	0.0225	G/A	0.377	0.359	0.997	(5478,431224,9509.42)?--+---+-----	7	rs2499898(0.399/28.3),rs2499899(0.288/32)	151590286	151622286	32	-	151590286	151590286	0	-	LOC102723831(0.0),AKAP12(0.0)	2
rs8179	7	92236164	0.0002436	1.09856	0.0256	T/C	0.218	0.191	0.999	(5708,432028,9867.10)+-++++++-+-+-	10	rs42031(0.995/1.23),rs42039(0.782/8.26),rs42040(0.781/9.76),rs42034(0.78/2.98),rs42035(0.78/3.37),rs11764331(0.66/46.5)	92236164	92282664	46.5	rs42031(0.995/1.23),rs42039(0.782/8.26),rs42040(0.781/9.76),rs42034(0.78/2.98),rs42035(0.78/3.37),rs11764331(0.66/46.5)	92236164	92282664	46.5	/(0.782)rs42039;Height(25282103)(4E-88);Ischemic_stroke(29531354)(7E-9);Stroke(29531354)(7E-9)	FAM133B(0.0),FAM133DP(0.0),CDK6(0.0)	3
rs62556817	9	93389137	0.0002437	0.85129	0.0439	C/A	0.0642	0.0818	0.997	(5708,432028,9867.10)-+++-++--+++-	8	rs76315814(0.764/-21.7),rs62558555(0.566/51.9),rs62558553(0.566/50.4),rs62558552(0.565/49.5),rs12682953(0.565/48.4),rs79933837(0.386/-220),rs113852193(0.385/-222)	93167137	93441037	273.9	rs76315814(0.764/-21.7)	93367437	93389137	21.7	-	LINC01501(0.0),DIRAS2(0.0)	2
rs62638148	22	43900640	0.0002446	1.19387	0.0483	A/G	0.0512	0.042	0.996	(5708,432028,9867.10)-+++++++-+++-	8	rs62638147(0.999/-0.11),rs62638146(0.999/-0.116),rs28675967(0.962/-1.38),rs34665977(0.513/-29.9),rs116859435(0.32/-61),rs78015334(0.32/-65.4),rs78740847(0.32/-61.8),rs116887143(0.319/-68.1),rs117367354(0.317/-70.4),rs75958451(0.122/-102),rs74529832(0.122/-102),rs144001142(0.105/-101)	43798640	43900640	102	rs62638146(0.999/-0.116),rs62638147(0.999/-0.11),rs28675967(0.962/-1.38)	43899260	43900640	1.38	-	MPPED1(0.0),EFCAB6-AS1(0.0),EFCAB6(0.0)	3
rs78859784	7	13249048	0.0002463	1.17339	0.0436	G/T	0.0683	0.0494	0.996	(5708,432028,9867.10)-------++---+	8	rs182368494(0.195/-8.75)	13240298	13249048	8.75	-	13249048	13249048	0	-	-	0
rs4421579	1	223690077	0.0002472	0.90855	0.0262	C/T	0.306	0.319	0.999	(4374,425095,7629.62)+-++-+++-?+++	11	rs4281321(0.946/4.35),rs4603130(0.401/-3.31)	223686767	223694427	7.66	rs4281321(0.946/4.35)	223690077	223694427	4.35	-	CAPN8(0.0)	1
rs73691110	7	37485844	0.0002473	1.34205	0.0803	C/T	0.0196	0.0181	0.994	(5512,430971,9536.42)-------++--?-	7	rs10226535(0.962/-3.75)	37482094	37485844	3.75	rs10226535(0.962/-3.75)	37482094	37485844	3.75	-	ELMO1(0.0)	1
rs16865462	1	165991831	0.0002475	1.29862	0.0713	C/G	0.0235	0.0334	0.995	(5708,432028,9867.10)--++++++-++-+	8	-	165991831	165991831	0	-	165991831	165991831	0	-	FAM78B(0.0)	1
rs111740554	4	122040340	0.0002476	1.3918	0.0902	C/T	0.0157	0.0156	0.999	(5379,358779,9212.04)---+-?++-----	7	rs113723062(0.991/5.19),rs111390571(0.946/73.7)	122040340	122114040	73.7	rs113723062(0.991/5.19),rs111390571(0.946/73.7)	122040340	122114040	73.7	-	NDNF(0.0),TNIP3(0.0)	2
rs1338318	1	48958156	0.0002477	1.10109	0.0263	A/G	0.309	0.295	0.999	(4374,425095,7629.62)+++-+++++?+--	7	rs1338317(1/0.202),rs2803249(0.999/1.52),rs1856343(0.999/-2.43),rs2066017(0.999/-3.2),rs2265484(0.999/1.07),rs2253094(0.999/-4.54),rs2265483(0.999/0.812),rs2253233(0.999/-3.68),rs2787877(0.994/-5.58),rs492379(0.605/-284),rs34186910(0.325/-362),rs1472663(0.324/-364),rs12569234(0.23/-67),rs111929713(0.23/-53.5),rs41296157(0.131/-88.7)	48594156	48959676	365.52	rs1338317(1/0.202),rs2265483(0.999/0.812),rs1856343(0.999/-2.43),rs2066017(0.999/-3.2),rs2253233(0.999/-3.68),rs2265484(0.999/1.07),rs2803249(0.999/1.52),rs2253094(0.999/-4.54),rs2787877(0.994/-5.58),rs492379(0.605/-284)	48674156	48959676	285.52	-	SKINT1L(-260.1),SLC5A9(-193.8),SPATA6(0.0),AGBL4(0.0)	4
rs8176058	7	142655008	0.0002489	1.2615	0.0634	A/G	0.0441	0.0436	0.996	(3835,395658,6304.57)++?--++-++--+	8	-	142655008	142655008	0	-	142655008	142655008	0	-	TRPV5(0.0),LLCFC1(0.0),KEL(0.0)	3
rs150690766	8	29312853	0.000249	1.18187	0.0456	A/G	0.892	0.884	0.989	(3454,421315,6164.57)?+++?++++?-??	3	-	29312853	29312853	0	-	29312853	29312853	0	-	-	0
rs17309748	11	27303469	0.0002492	0.63299	0.1248	C/T	0.984	0.987	0.997	(2735,347342,5002.58)??++??-++?-??	2	-	27303469	27303469	0	-	27303469	27303469	0	-	-	0
rs12278381	11	19385056	0.0002503	0.8507	0.0442	G/C	0.0721	0.0952	0.992	(5512,430971,9536.42)++++++++++-?+	7	rs72902182(0.979/13.1)	19385056	19398156	13.1	rs72902182(0.979/13.1)	19385056	19398156	13.1	-	NAV2(0.0)	1
rs6007174	22	46267946	0.0002503	0.89404	0.0306	G/A	0.168	0.166	0.986	(5282,430167,9178.74)?++-++++++-?+	6	rs16994451(0.329/-160),rs138170(0.32/-133),rs136018(0.304/-60),rs2071851(0.294/-154),rs79033695(0.284/-145),rs117511721(0.283/-146),rs76351672(0.187/-83.3)	46107946	46267946	160	-	46267946	46267946	0	-	ATXN10(0.0),WNT7B(0.0)	2
rs12950723	17	8608110	0.0002507	1.12817	0.0329	C/T	0.162	0.13	0.998	(4374,425095,7629.62)------++-?-+-	7	rs12949449(0.999/-0.415),rs7211851(0.998/-0.746),rs4791737(0.982/1.21),rs12602667(0.755/-6.47)	8601640	8609320	7.68	rs12949449(0.999/-0.415),rs7211851(0.998/-0.746),rs4791737(0.982/1.21),rs12602667(0.755/-6.47)	8601640	8609320	7.68	-	CCDC42(0.0),SPDYE4(0.0)	2
rs12711717	2	126711899	0.0002511	0.91796	0.0234	G/T	0.296	0.279	0.998	(5708,432028,9867.10)+-++++++++-++	8	rs13413764(1/-2.81),rs10200232(1/-0.766),rs12711719(0.995/1.49),rs12996566(0.993/2.31),rs1563337(0.991/3.52),rs716228(0.988/4.64),rs716229(0.988/4.55),rs10172870(0.987/11.4),rs12711724(0.986/7.74),rs13009198(0.986/3.82),rs12711723(0.985/7.71),rs1902240(0.789/17),rs1350061(0.788/18),rs1350062(0.788/18.1),rs10173067(0.787/20.6),rs7596809(0.786/22.3),rs6719448(0.126/12.8)	126709089	126734199	25.11	rs10200232(1/-0.766),rs13413764(1/-2.81),rs12711719(0.995/1.49),rs12996566(0.993/2.31),rs1563337(0.991/3.52),rs716228(0.988/4.64),rs716229(0.988/4.55),rs10172870(0.987/11.4),rs13009198(0.986/3.82),rs12711724(0.986/7.74),rs12711723(0.985/7.71),rs1902240(0.789/17),rs1350061(0.788/18),rs1350062(0.788/18.1),rs10173067(0.787/20.6),rs7596809(0.786/22.3)	126709089	126734199	25.11	-	-	0
rs34016185	2	242659698	0.0002511	0.85155	0.0439	T/C	0.0731	0.0857	0.987	(5512,430971,9536.42)------++--+?-	7	-	242659698	242659698	0	-	242659698	242659698	0	-	ATG4B(0.0),DTYMK(0.0),ING5(0.0),D2HGDH(0.0)	4
rs34851282	8	4045952	0.0002532	1.08394	0.022	C/A	0.351	0.321	0.997	(5708,432028,9867.10)--------+--+-	8	rs9644363(0.984/-0.361),rs13270945(0.983/-0.482),rs4875302(0.952/-4.48)	4041472	4045952	4.48	rs9644363(0.984/-0.361),rs13270945(0.983/-0.482),rs4875302(0.952/-4.48)	4041472	4045952	4.48	-	CSMD1(0.0)	1
rs115462477	7	78293770	0.0002533	1.28249	0.068	A/G	0.0237	0.0316	0.997	(5708,432028,9867.10)---++-+++++++	8	-	78293770	78293770	0	-	78293770	78293770	0	-	MAGI2(0.0)	1
rs144984852	11	104799577	0.0002534	0.7788	0.0683	G/A	0.97	0.963	0.995	(5282,430167,9178.74)?+++++++-+-?-	6	rs17438001(0.752/-85.1),rs75127727(0.748/-119),rs144747850(0.12/1.39e+03)	104680577	106189577	1509	rs17438001(0.752/-85.1),rs75127727(0.748/-119)	104680577	104799577	119	-	CASP12(0.0),CASP17P(0.0),CASP4(0.0)	3
rs35428144	6	120125273	0.0002536	0.92376	0.0217	C/T	0.392	0.469	0.999	(5708,432028,9867.10)++++++++-++-+	8	rs62420466(0.999/1.6),rs17240135(0.998/2.64),rs7753659(0.997/5.07),rs7753794(0.997/5.05),rs13200280(0.984/13.6),rs7773380(0.984/13.9),rs7755856(0.984/14),rs2357683(0.984/16.4),rs4946443(0.984/14.6),rs62420465(0.974/-7.1),rs34290353(0.974/-12.1),rs13191954(0.974/-11.4),rs35046349(0.974/-8.6),rs9374832(0.971/-2.28),rs9481969(0.94/-21.1),rs13198646(0.931/-39.5),rs9489811(0.877/-2.44),rs807310(0.771/…	119965273	120141673	176.4	rs62420466(0.999/1.6),rs17240135(0.998/2.64),rs7753794(0.997/5.05),rs7753659(0.997/5.07),rs4946443(0.984/14.6),rs7755856(0.984/14),rs7773380(0.984/13.9),rs2357683(0.984/16.4),rs13200280(0.984/13.6),rs13191954(0.974/-11.4),rs34290353(0.974/-12.1),rs35046349(0.974/-8.6),rs62420465(0.974/-7.1),rs9374832(0.971/-2.28),rs9481969(0.94/-21.1),rs13198646(0.931/-39.5),rs9489811(0.877/-2.44),rs807310(0.771/…	119965273	120141673	176.4	-	LOC105377975(0.0)	1
rs10507368	13	27117959	0.0002544	0.90375	0.0277	A/G	0.709	0.708	0.998	(4144,424291,7271.94)?-----+--?-+-	9	rs502028(0.937/6.24),rs541202(0.929/20.4),rs35949063(0.838/2.38),rs138868897(0.818/26.2),rs12867851(0.818/27.7),rs34532089(0.694/34.6),rs17084354(0.693/39.4)	27117959	27157359	39.4	rs502028(0.937/6.24),rs541202(0.929/20.4),rs35949063(0.838/2.38),rs12867851(0.818/27.7),rs138868897(0.818/26.2),rs34532089(0.694/34.6),rs17084354(0.693/39.4)	27117959	27157359	39.4	-	WASF3(0.0)	1
rs62233412	3	7528796	0.0002551	0.89646	0.0299	G/C	0.758	0.784	0.994	(4144,424291,7271.94)?+++++++-?-++	6	rs34939492(0.673/2.45),rs4686132(0.635/29.2)	7528796	7557996	29.2	rs34939492(0.673/2.45),rs4686132(0.635/29.2)	7528796	7557996	29.2	-	GRM7(0.0),GRM7-AS1(0.0)	2
rs113090967	3	159751185	0.0002553	1.12401	0.032	G/A	0.858	0.837	0.994	(5190,430360,9077.42)?-------++-+?	6	-	159751185	159751185	0	-	159751185	159751185	0	-	IL12A-AS1(0.0),IL12A(0.0),LINC01100(0.0)	3
rs12027617	1	232954017	0.0002553	0.83343	0.0498	C/T	0.0565	0.0673	0.996	(5512,430971,9536.42)++++-++++++?+	8	-	232954017	232954017	0	-	232954017	232954017	0	-	MAP10(0.0)	1
rs151049157	4	71065846	0.0002554	1.56408	0.1223	C/G	0.0146	0.0129	0.998	(3336,348954,5848.77)++++-?++?????	4	-	71065846	71065846	0	-	71065846	71065846	0	-	PRR27(0.0),ODAM(0.0),FDCSP(0.0),CSN3(0.0)	4
rs4577613	4	40742890	0.0002563	1.09702	0.0253	C/G	0.412	0.405	0.999	(4144,424291,7271.94)?+++-++++?+++	6	rs11722824(0.88/-12.4),rs2573186(0.877/-11),rs790141(0.874/-12.7)	40730190	40742890	12.7	rs11722824(0.88/-12.4),rs2573186(0.877/-11),rs790141(0.874/-12.7)	40730190	40742890	12.7	-	NSUN7(0.0)	1
rs28361942	4	181803902	0.0002565	0.91256	0.025	T/G	0.727	0.675	0.999	(5149,357975,8854.37)?+---?-++----	6	rs35830325(0.995/-1.42),rs28500680(0.994/-1.17),rs67001314(0.99/0.221),rs34825197(0.97/-8.47),rs12507624(0.968/-11.9),rs10014454(0.952/2.69),rs13106996(0.945/-3.77),rs17070354(0.444/46.4),rs9994686(0.442/39.1)	181792002	181850302	58.3	rs35830325(0.995/-1.42),rs28500680(0.994/-1.17),rs67001314(0.99/0.221),rs34825197(0.97/-8.47),rs12507624(0.968/-11.9),rs10014454(0.952/2.69),rs13106996(0.945/-3.77)	181792002	181806592	14.59	-	-	0
rs62377699	5	159386385	0.0002565	1.37575	0.0872	C/T	0.0193	0.0169	0.997	(4895,356858,8449.36)-+---?----+??	5	rs62377696(0.957/-7.88),rs17057303(0.941/-7.58),rs7718362(0.919/-18.5),rs6888267(0.919/-19.3),rs7726759(0.918/-19.9),rs6556463(0.907/-21.7),rs13306141(0.842/-42.9),rs12652192(0.839/-41.1)	159343485	159386385	42.9	rs62377696(0.957/-7.88),rs17057303(0.941/-7.58),rs7718362(0.919/-18.5),rs6888267(0.919/-19.3),rs7726759(0.918/-19.9),rs6556463(0.907/-21.7),rs13306141(0.842/-42.9),rs12652192(0.839/-41.1)	159343485	159386385	42.9	-	LINC01847(-38.0),ADRA1B(0.0),TTC1(0.0)	3
rs35136024	10	8008067	0.0002569	0.86062	0.0411	C/T	0.0743	0.0885	0.999	(5708,432028,9867.10)++++++++++---	8	rs71481751(0.953/26.1),rs12763771(0.869/-18.7),rs34704750(0.869/3.25),rs71481749(0.869/-22.6),rs10795577(0.866/-25),rs7096633(0.865/10),rs2458639(0.865/-14.5),rs7092822(0.865/7.5),rs1244458(0.862/-78.3),rs7069192(0.861/-63.6),rs1018699(0.861/-84.1),rs1244460(0.861/-84.3),rs11813808(0.86/14.4),rs71481745(0.836/-99.1),rs76013127(0.249/-20.3)	7908967	8034167	125.2	rs71481751(0.953/26.1),rs71481749(0.869/-22.6),rs34704750(0.869/3.25),rs12763771(0.869/-18.7),rs10795577(0.866/-25),rs7096633(0.865/10),rs2458639(0.865/-14.5),rs7092822(0.865/7.5),rs1244458(0.862/-78.3),rs7069192(0.861/-63.6),rs1244460(0.861/-84.3),rs1018699(0.861/-84.1),rs11813808(0.86/14.4),rs71481745(0.836/-99.1)	7908967	8034167	125.2	-	TAF3(0.0)	1
rs10775371	17	80932006	0.0002582	0.91265	0.025	G/T	0.236	0.253	0.999	(5708,432028,9867.10)+++-+++--+--+	8	rs4986089(0.991/-0.36),rs10775370(0.99/-0.078),rs35954332(0.652/8.59),rs7406895(0.652/9.16)	80931646	80941166	9.52	rs4986089(0.991/-0.36),rs10775370(0.99/-0.078),rs35954332(0.652/8.59),rs7406895(0.652/9.16)	80931646	80941166	9.52	-	TBCD(0.0),B3GNTL1(0.0)	2
rs12208671	6	51041758	0.0002583	0.82316	0.0533	T/G	0.0431	0.0509	0.999	(5708,432028,9867.10)----------+--	8	-	51041758	51041758	0	-	51041758	51041758	0	-	-	0
rs73074126	7	26481231	0.0002585	1.21908	0.0542	T/C	0.0431	0.026	0.998	(5708,432028,9867.10)+++-++-+++--+	9	-	26481231	26481231	0	-	26481231	26481231	0	-	LOC105375304(0.0),LOC441204(0.0)	2
rs79510689	17	47910882	0.0002587	1.29149	0.07	T/A	0.0259	0.0368	0.998	(5502,430973,9522.41)----?+-++--+-	7	rs79162122(0.512/-116)	47794882	47910882	116	-	47910882	47910882	0	-	KAT7(0.0),TAC4(0.0),FLJ45513(0.0)	3
rs9465459	6	19596431	0.0002595	0.84004	0.0477	A/C	0.943	0.939	0.996	(5478,431224,9509.42)?--+--+----++	7	rs9460389(0.483/35.6),rs9295445(0.482/40.1),rs35416132(0.373/48.5)	19596431	19644931	48.5	-	19596431	19596431	0	-	-	0
rs73224424	13	73825474	0.00026	1.17328	0.0438	G/A	0.0668	0.0639	0.996	(5708,432028,9867.10)+------------	8	rs73224426(0.994/2.32),rs73224431(0.989/8.81),rs58456691(0.622/-11.9),rs9592894(0.622/-13.7),rs9600102(0.621/-14.5),rs9600100(0.619/-17.9),rs9600101(0.616/-17.9)	73807574	73834284	26.71	rs73224426(0.994/2.32),rs73224431(0.989/8.81),rs9592894(0.622/-13.7),rs58456691(0.622/-11.9),rs9600102(0.621/-14.5),rs9600100(0.619/-17.9),rs9600101(0.616/-17.9)	73807574	73834284	26.71	-	-	0
rs11012563	10	21471450	0.0002602	0.7073	0.0948	G/A	0.977	0.988	0.996	(3527,350178,6184.89)?++++?+++?++?	4	-	21471450	21471450	0	-	21471450	21471450	0	-	NEBL(0.0),C10orf113(0.0),NEBL-AS1(0.0)	3
rs1771444	10	131202301	0.0002602	1.46185	0.104	T/C	0.0209	0.0161	0.998	(3229,349261,5779.27)??+--?+++?+?+	4	rs1711676(0.95/-5.9)	131196401	131202301	5.9	rs1711676(0.95/-5.9)	131196401	131202301	5.9	-	-	0
rs61637835	2	47943448	0.0002602	1.08069	0.0213	A/G	0.454	0.469	0.999	(5708,432028,9867.10)++++++++-+++-	8	rs66735853(0.993/-0.114),rs4325805(0.99/-0.623),rs2881862(0.989/-0.795)	47942653	47943448	0.795	rs66735853(0.993/-0.114),rs4325805(0.99/-0.623),rs2881862(0.989/-0.795)	47942653	47943448	0.795	-	-	0
rs3781339	10	105428152	0.0002605	0.89074	0.0317	C/T	0.794	0.803	0.999	(3938,423236,6927.25)?+++?--++?++-	5	rs11191774(0.482/34.5)	105428152	105462652	34.5	-	105428152	105428152	0	-	SH3PXD2A(0.0)	1
rs140272467	22	25282301	0.0002606	0.7943	0.0631	G/A	0.965	0.96	0.991	(5282,430167,9178.74)?++++++++++?+	6	rs141799082(0.349/-15.1)	25267201	25282301	15.1	-	25282301	25282301	0	-	SGSM1(0.0),TMEM211(0.0)	2
rs62221707	21	28915505	0.0002607	0.9198	0.0229	G/T	0.313	0.329	0.999	(5708,432028,9867.10)+++-+++++++++	8	rs2830991(0.943/-28.9),rs34587889(0.917/13.7)	28886605	28929205	42.6	rs2830991(0.943/-28.9),rs34587889(0.917/13.7)	28886605	28929205	42.6	-	-	0
rs140532299	4	65418826	0.000261	0.62058	0.1307	G/T	0.986	0.986	0.995	(2887,347716,5221.67)??++??++??+?+	3	-	65418826	65418826	0	-	65418826	65418826	0	-	-	0
rs4077721	15	92459187	0.0002611	0.91211	0.0252	T/C	0.399	0.44	1	(4144,424291,7271.94)?---+----?--+	6	rs4244910(0.925/10.5)	92459187	92469687	10.5	rs4244910(0.925/10.5)	92459187	92469687	10.5	-	SLCO3A1(0.0)	1
rs148514288	20	33365868	0.0002617	1.38154	0.0885	A/C	0.0194	0.0231	0.991	(5183,357722,8881.36)+-+++?++++-?+	6	rs112103760(0.976/24.8),rs112510036(0.976/22.8),rs78615738(0.83/-317)	33048868	33390668	341.8	rs112510036(0.976/22.8),rs112103760(0.976/24.8),rs78615738(0.83/-317)	33048868	33390668	341.8	-	ITCH(-216.3),MIR644A(-261.6),DYNLRB1(-187.1),MAP1LC3A(-167.7),PIGU(-50.8),TP53INP2(-14.6),NCOA6(0.0),HMGB3P1(5.5),GGT7(16.7)	9
rs34375154	18	76300324	0.0002627	0.86407	0.04	G/A	0.0759	0.132	0.999	(5708,432028,9867.10)++++++++++-+-	9	rs34559640(0.998/3.4),rs9965452(0.986/-1.66)	76298664	76303724	5.06	rs34559640(0.998/3.4),rs9965452(0.986/-1.66)	76298664	76303724	5.06	-	-	0
rs79343221	11	35259106	0.0002631	1.36343	0.0849	T/C	0.0179	0.017	0.992	(5512,430971,9536.42)+++-++++-++?+	8	rs74746345(0.842/36.9),rs117124901(0.822/56.5)	35259106	35315606	56.5	rs74746345(0.842/36.9),rs117124901(0.822/56.5)	35259106	35315606	56.5	-	CD44(0.0),SLC1A2(0.0)	2
rs140588901	22	48966735	0.0002632	0.71427	0.0922	C/T	0.982	0.973	0.991	(4994,429303,8746.74)?+++++++-++??	5	-	48966735	48966735	0	-	48966735	48966735	0	-	FAM19A5(0.0),LOC284933(0.0)	2
rs116062011	8	26919164	0.0002634	1.1878	0.0472	C/T	0.0533	0.0356	0.996	(5708,432028,9867.10)-+-+----+-+--	8	rs17060993(0.962/2.95),rs73568453(0.961/5.49),rs73568451(0.961/4.9),rs6993147(0.952/7.6),rs7844318(0.951/8.56),rs10866854(0.95/15.4),rs13265301(0.95/14.1),rs1878446(0.95/9.53),rs9314339(0.948/19.9),rs3866468(0.945/24.9),rs2028908(0.944/25.4),rs4642658(0.942/28.3),rs6995531(0.737/63.3),rs73678367(0.731/64.6)	26919164	26983764	64.6	rs17060993(0.962/2.95),rs73568451(0.961/4.9),rs73568453(0.961/5.49),rs6993147(0.952/7.6),rs7844318(0.951/8.56),rs1878446(0.95/9.53),rs10866854(0.95/15.4),rs13265301(0.95/14.1),rs9314339(0.948/19.9),rs3866468(0.945/24.9),rs2028908(0.944/25.4),rs4642658(0.942/28.3),rs6995531(0.737/63.3),rs73678367(0.731/64.6)	26919164	26983764	64.6	-	-	0
rs34724499	2	139314522	0.0002636	1.14798	0.0378	G/C	0.0848	0.108	0.999	(5708,432028,9867.10)--------+--++	8	rs13004492(0.999/-11),rs4954937(0.999/16.1),rs35628318(0.999/4.45),rs35141237(0.999/38.5),rs35794292(0.999/4.98),rs4954715(0.999/-4.75),rs12990836(0.999/33.3),rs79041281(0.998/-21),rs143276884(0.998/-13.4),rs71419597(0.997/41.6),rs11682615(0.997/-11.4),rs6735407(0.996/0.183),rs80018513(0.984/42.9),rs34697405(0.975/-62.3)	139252222	139357422	105.2	rs4954937(0.999/16.1),rs35141237(0.999/38.5),rs35794292(0.999/4.98),rs13004492(0.999/-11),rs4954715(0.999/-4.75),rs12990836(0.999/33.3),rs35628318(0.999/4.45),rs143276884(0.998/-13.4),rs79041281(0.998/-21),rs11682615(0.997/-11.4),rs71419597(0.997/41.6),rs6735407(0.996/0.183),rs80018513(0.984/42.9),rs34697405(0.975/-62.3)	139252222	139357422	105.2	-	SPOPL(0.0)	1
rs148813607	9	80585144	0.0002638	0.74841	0.0794	A/C	0.963	0.968	0.972	(3280,41006,5675.62)?--???---?-?-	2	-	80585144	80585144	0	-	80585144	80585144	0	-	GNAQ(0.0)	1
rs848130	12	112009831	0.000264	1.13769	0.0354	G/A	0.853	0.814	0.955	(4326,47075,7481.10)?--???++--+??	2	-	112009831	112009831	0	-	112009831	112009831	0	-	ATXN2(0.0),ATXN2-AS(0.0)	2
rs66951403	12	6836837	0.0002641	1.17468	0.0441	T/G	0.0599	0.0771	1	(5708,432028,9867.10)++++++++-++++	9	-	6836837	6836837	0	-	6836837	6836837	0	-	ZNF384(0.0),PIANP(0.0),COPS7A(0.0),MLF2(0.0),PTMS(0.0),LAG3(0.0)	6
rs10265818	7	157856505	0.0002654	1.11483	0.0298	C/A	0.24	0.231	0.995	(4144,424291,7271.94)?--+---+-?+--	6	rs28712645(0.968/6.5)	157856505	157863005	6.5	rs28712645(0.968/6.5)	157856505	157863005	6.5	-	PTPRN2(0.0)	1
rs999436	6	10388026	0.0002655	0.8961	0.0301	G/A	0.773	0.792	0.997	(4144,424291,7271.94)?+++-++++?---	6	-	10388026	10388026	0	-	10388026	10388026	0	-	TFAP2A(0.0),TFAP2A-AS2(0.0),TFAP2A-AS1(0.0),LINC00518(0.0),MIR5689HG(0.0)	5
rs76508270	10	15152689	0.0002656	1.29758	0.0714	T/C	0.0215	0.0207	0.997	(5708,432028,9867.10)-+++-+-+++++-	8	rs117349366(0.72/-26.7)	15125989	15152689	26.7	rs117349366(0.72/-26.7)	15125989	15152689	26.7	-	DCLRE1CP1(-25.3),ACBD7-DCLRE1CP1(0.0),OLAH(0.0),ACBD7(0.0),C10orf111(0.0),RPP38(0.0),NMT2(0.0),PPIAP30(0.0)	8
rs13107055	4	156835952	0.0002657	1.23368	0.0576	A/G	0.0378	0.0304	0.998	(5708,432028,9867.10)++++-+---++--	9	rs71605278(0.997/-4.04),rs13152593(0.992/-0.196),rs13148802(0.987/2.13),rs35631700(0.982/1.27),rs34051837(0.982/-4.29),rs75079163(0.792/-3.71)	156831662	156838082	6.42	rs71605278(0.997/-4.04),rs13152593(0.992/-0.196),rs13148802(0.987/2.13),rs35631700(0.982/1.27),rs34051837(0.982/-4.29),rs75079163(0.792/-3.71)	156831662	156838082	6.42	-	ASIC5(0.0),TDO2(0.0),CTSO(0.0)	3
rs12610506	19	7833071	0.0002661	0.90466	0.0275	G/A	0.631	0.668	0.995	(3856,423427,6839.94)?-++-++-+?++?	5	rs874492(0.897/-1.07),rs868876(0.763/-1.84),rs868875(0.761/-1.9)	7831171	7833071	1.9	rs874492(0.897/-1.07),rs868876(0.763/-1.84),rs868875(0.761/-1.9)	7831171	7833071	1.9	-	CLEC4G(0.0),CD209(0.0),CLEC4M(0.0),CLEC4GP1(0.0)	4
rs8090045	18	30116137	0.0002662	0.88665	0.033	A/G	0.857	0.863	0.994	(5016,50051,8588.48)?--?-?------+	5	-	30116137	30116137	0	-	30116137	30116137	0	-	WBP11P1(0.0)	1
rs34161	7	31727749	0.0002669	1.09243	0.0242	A/G	0.705	0.68	0.994	(5282,430167,9178.74)?++-++++-+-?-	7	-	31727749	31727749	0	-	31727749	31727749	0	-	ITPRID1(0.0),PPP1R17(0.0)	2
rs142145212	20	35551923	0.000267	0.67848	0.1064	C/T	0.986	0.988	0.994	(4262,427034,7682.21)??++?+++?+-??	4	-	35551923	35551923	0	-	35551923	35551923	0	-	TLDC2(0.0),SAMHD1(0.0)	2
rs79952332	6	86066253	0.0002671	1.27698	0.0671	G/A	0.028	0.0212	0.99	(5379,123047,9270.54)---?---+---?-	6	-	86066253	86066253	0	-	86066253	86066253	0	-	LINC02535(0.0)	1
rs116716525	2	180027924	0.0002673	1.20081	0.0502	C/A	0.0476	0.0551	0.998	(5708,432028,9867.10)---++-++---+-	9	rs77187403(0.985/-4.64),rs114933149(0.976/19.7)	180023284	180047624	24.34	rs77187403(0.985/-4.64),rs114933149(0.976/19.7)	180023284	180047624	24.34	-	SESTD1(0.0)	1
rs2194398	2	45461093	0.0002673	1.10849	0.0283	C/T	0.173	0.145	0.999	(5708,432028,9867.10)---+---------	8	rs2343411(0.991/0.792),rs2343413(0.987/1.99),rs6544792(0.925/-5.2),rs3862997(0.923/-8.28),rs9636390(0.922/-8.67),rs10173826(0.915/3.45),rs933736(0.873/3.89),rs1559478(0.578/2.37)	45452423	45464983	12.56	rs2343411(0.991/0.792),rs2343413(0.987/1.99),rs6544792(0.925/-5.2),rs3862997(0.923/-8.28),rs9636390(0.922/-8.67),rs10173826(0.915/3.45),rs933736(0.873/3.89)	45452423	45464983	12.56	-	LINC01121(0.0)	1
rs149563199	12	101081781	0.0002678	0.67868	0.1064	G/A	0.988	0.988	0.999	(4588,355268,7926.91)?-+++??+++??-	5	-	101081781	101081781	0	-	101081781	101081781	0	-	-	0
rs80096523	6	136592904	0.0002685	0.66598	0.1115	T/C	0.985	0.985	0.962	(3815,115310,6675.38)?--?---+-?-?-	4	rs75145909(0.954/-11.2)	136581704	136592904	11.2	rs75145909(0.954/-11.2)	136581704	136592904	11.2	-	MTFR2(0.0),BCLAF1(0.0)	2
rs618811	3	15236913	0.0002692	0.90511	0.0274	G/A	0.187	0.235	0.999	(5708,432028,9867.10)+-++--+++++++	8	rs826427(0.996/6.63),rs353092(0.989/-8.59),rs353093(0.989/-11.9)	15225013	15243543	18.53	rs826427(0.996/6.63),rs353092(0.989/-8.59),rs353093(0.989/-11.9)	15225013	15243543	18.53	-	COL6A4P1(0.0),CAPN7(0.0)	2
rs62446008	6	121297283	0.0002702	0.63015	0.1268	T/C	0.986	0.982	0.993	(3331,349121,5854.20)?----?-+-?+??	3	-	121297283	121297283	0	-	121297283	121297283	0	-	-	0
rs77757424	8	57417280	0.0002706	1.27036	0.0657	A/G	0.0273	0.0325	0.997	(5512,430971,9536.42)++++-++-+++?+	7	-	57417280	57417280	0	-	57417280	57417280	0	-	LOC101929415(0.0),LINC00968(0.0)	2
rs78602440	10	43147331	0.0002715	0.76262	0.0744	G/A	0.976	0.975	0.995	(5282,430167,9178.74)?+++++++++-?+	6	-	43147331	43147331	0	-	43147331	43147331	0	-	ZNF33B(0.0),LINC01518(0.0)	2
rs73335119	21	26569154	0.0002717	1.22532	0.0558	G/A	0.036	0.0195	0.999	(5708,432028,9867.10)--+---------+	8	-	26569154	26569154	0	-	26569154	26569154	0	-	-	0
rs12909738	15	25846070	0.0002718	1.24595	0.0604	G/A	0.0336	0.028	0.999	(5708,432028,9867.10)---+-+-++---+	8	rs35284581(0.992/-2.47)	25843600	25846070	2.47	rs35284581(0.992/-2.47)	25843600	25846070	2.47	-	-	0
rs17014075	3	24084527	0.0002722	1.25609	0.0626	A/C	0.0319	0.0319	0.999	(5708,432028,9867.10)+++-+-+-+++--	8	rs17014078(0.986/0.974)	24084527	24085501	0.974	rs17014078(0.986/0.974)	24084527	24085501	0.974	-	-	0
rs75590005	6	1240488	0.0002722	1.17892	0.0452	T/G	0.0672	0.0662	0.992	(5512,430971,9536.42)+++-+++++++?-	7	rs62387196(0.971/-0.27)	1240218	1240488	0.27	rs62387196(0.971/-0.27)	1240218	1240488	0.27	-	-	0
rs73009523	3	363691	0.0002725	1.32313	0.0769	T/C	0.0196	0.029	0.992	(5379,123047,9270.54)+++?-+-+-+-?+	6	rs73007545(0.662/-36.9)	326791	363691	36.9	rs73007545(0.662/-36.9)	326791	363691	36.9	-	CHL1(0.0),CHL1-AS1(0.0)	2
rs3088353	12	862641	0.0002729	0.90792	0.0265	T/G	0.519	0.517	0.991	(3856,423427,6839.94)?------+-?+-?	5	rs11064577(0.341/111),rs10849556(0.157/1.84)	862641	973641	111	-	862641	862641	0	-	WNK1(0.0)	1
rs3093015	6	167545072	0.0002729	1.10617	0.0277	C/G	0.624	0.567	0.991	(3660,422370,6509.26)?++-++++-?+??	4	-	167545072	167545072	0	-	167545072	167545072	0	-	CCR6(0.0),GPR31(0.0),LOC105378123(0.0),TCP10L2(0.0)	4
rs7075659	10	102780265	0.0002732	0.90556	0.0273	G/A	0.581	0.608	0.993	(3660,422370,6509.26)?++++++++?+??	4	rs11190795(0.947/2.46)	102780265	102782725	2.46	rs11190795(0.947/2.46)	102780265	102782725	2.46	-	SEMA4G(0.0),MIR608(0.0),MRPL43(0.0),TWNK(0.0),LZTS2(0.0),PDZD7(0.0),SFXN3(0.0),KAZALD1(0.0)	8
rs72700546	1	158676335	0.0002736	1.16393	0.0417	G/T	0.0961	0.0975	0.994	(4374,425095,7629.62)----+--+-?+-+	7	-	158676335	158676335	0	-	158676335	158676335	0	-	SPTA1(0.0),OR6K2(0.0),OR6K3(0.0),OR6K6(0.0)	4
rs1374280	2	113796666	0.0002737	1.09669	0.0254	C/T	0.598	0.608	0.998	(4144,424291,7271.94)?-----+--?---	10	rs35145107(0.222/-220)	113576666	113796666	220	-	113796666	113796666	0	-	IL36A(0.0),IL36B(0.0),IL36RN(0.0),IL1F10(0.0)	4
rs144071912	10	59585547	0.0002739	1.29784	0.0717	G/A	0.0259	0.0197	0.999	(5173,357724,8867.35)+--+??-+----+	6	rs148138319(0.996/8.98),rs117501069(0.909/-27),rs117715282(0.723/79.5)	59558547	59665047	106.5	rs148138319(0.996/8.98),rs117501069(0.909/-27),rs117715282(0.723/79.5)	59558547	59665047	106.5	-	-	0
rs73540377	9	115683445	0.0002744	1.34152	0.0808	G/A	0.0187	0.0416	0.988	(5379,123047,9270.54)---?---+--+?-	6	-	115683445	115683445	0	-	115683445	115683445	0	-	SNX30(0.0),SLC46A2(0.0)	2
rs75245097	13	105186016	0.0002745	1.24496	0.0602	A/G	0.0433	0.0251	0.999	(4374,425095,7629.62)+-++---+-?--+	7	-	105186016	105186016	0	-	105186016	105186016	0	-	-	0
rs57492975	3	14251836	0.0002754	1.23974	0.0591	C/T	0.0354	0.0371	1	(5379,358779,9212.04)-----?----+--	7	rs111576756(0.852/-19.5),rs2305842(0.748/-9.44),rs17039107(0.747/-9.14),rs11925757(0.747/-9.86)	14232336	14251836	19.5	rs111576756(0.852/-19.5),rs2305842(0.748/-9.44),rs11925757(0.747/-9.86),rs17039107(0.747/-9.14)	14232336	14251836	19.5	-	TMEM43(-16.7),XPC(0.0),LSM3(0.0)	3
rs111728154	4	139933242	0.0002755	1.35595	0.0837	T/C	0.0202	0.0175	0.998	(5306,429916,9191.73)-++-?+++++-?-	6	rs112817626(0.994/6.68),rs149856973(0.978/-5.04),rs143499278(0.966/7.3)	139928202	139940542	12.34	rs112817626(0.994/6.68),rs149856973(0.978/-5.04),rs143499278(0.966/7.3)	139928202	139940542	12.34	-	LOC105377448(0.0),NOCT(0.0),ELF2(0.0)	3
rs35726605	4	48685989	0.0002756	0.70865	0.0947	T/C	0.0149	0.0216	0.998	(5512,430971,9536.42)--------+--?-	8	-	48685989	48685989	0	-	48685989	48685989	0	-	FRYL(0.0)	1
rs117223448	16	1437504	0.0002766	1.28467	0.0689	A/G	0.0263	0.028	0.993	(5512,430971,9536.42)-++-+---++-?+	7	-	1437504	1437504	0	-	1437504	1437504	0	-	BAIAP3(0.0),TSR3(0.0),GNPTG(0.0),UNKL(0.0),C16orf91(0.0),CCDC154(0.0)	6
rs6136116	20	17473145	0.0002772	0.87695	0.0361	T/C	0.128	0.168	0.999	(4374,425095,7629.62)+--------?-++	7	rs78697579(0.975/5.16),rs6136120(0.974/4.72),rs16999345(0.961/5.37)	17473145	17478515	5.37	rs78697579(0.975/5.16),rs6136120(0.974/4.72),rs16999345(0.961/5.37)	17473145	17478515	5.37	-	PCSK2(0.0),BFSP1(0.0)	2
rs17180326	21	20678595	0.0002774	0.85078	0.0444	T/C	0.926	0.921	0.991	(5282,430167,9178.74)?-------+--?-	6	rs73210838(0.962/12.4)	20678595	20690995	12.4	rs73210838(0.962/12.4)	20678595	20690995	12.4	-	-	0
rs3930480	12	129501837	0.0002775	1.15027	0.0385	T/A	0.118	0.0922	0.997	(4241,117171,7363.74)---?--+--?---	6	rs3930481(0.999/0.107),rs73428702(0.999/-1.55),rs11060070(0.999/-1.06),rs112111231(0.998/1.12),rs73430418(0.997/3.25),rs11613676(0.997/-3.43),rs73430415(0.997/2.68),rs11612039(0.996/-6.21),rs11060069(0.996/-7.06),rs11610866(0.995/-8.35),rs11060071(0.995/-0.343),rs7970814(0.992/-0.43),rs11060068(0.991/-9.01),rs73428688(0.984/-5.66),rs73428686(0.983/-5.89),rs548917(0.97/-4.42)	129492827	129505087	12.26	rs3930481(0.999/0.107),rs73428702(0.999/-1.55),rs11060070(0.999/-1.06),rs112111231(0.998/1.12),rs11613676(0.997/-3.43),rs73430418(0.997/3.25),rs73430415(0.997/2.68),rs11060069(0.996/-7.06),rs11612039(0.996/-6.21),rs11610866(0.995/-8.35),rs11060071(0.995/-0.343),rs7970814(0.992/-0.43),rs11060068(0.991/-9.01),rs73428688(0.984/-5.66),rs73428686(0.983/-5.89),rs548917(0.97/-4.42)	129492827	129505087	12.26	-	GLT1D1(0.0)	1
rs922422	18	24019607	0.0002775	0.90874	0.0263	A/G	0.62	0.601	1	(3948,423234,6941.26)?+-+----+?-?-	5	rs12969033(0.999/0.458),rs9961240(0.998/1.5),rs9949830(0.992/1.92),rs8098634(0.991/2.29)	24019607	24021897	2.29	rs12969033(0.999/0.458),rs9961240(0.998/1.5),rs9949830(0.992/1.92),rs8098634(0.991/2.29)	24019607	24021897	2.29	-	TAF4B(0.0),LINC01543(0.0),KCTD1(0.0)	3
rs62411886	6	49212578	0.0002789	0.68297	0.1049	A/C	0.985	0.987	0.979	(4582,48088,7879.31)?+-???-?+----	4	rs62411865(0.978/-8.11)	49204468	49212578	8.11	rs62411865(0.978/-8.11)	49204468	49212578	8.11	-	-	0
rs11098599	4	121972055	0.0002793	1.09439	0.0248	A/G	0.404	0.357	0.999	(4374,425095,7629.62)+++--+--+?+++	7	rs1329(0.984/-19.3),rs12502273(0.984/-19.6),rs4323133(0.979/-35.3),rs11098600(0.965/0.297),rs12501078(0.87/-20.9),rs4540078(0.869/-22.6),rs12503457(0.869/-25.6),rs12650657(0.868/-24.9),rs4076646(0.861/-34.4),rs4076647(0.861/-34.4),rs6840113(0.846/-35.5)	121936555	121972352	35.797	rs1329(0.984/-19.3),rs12502273(0.984/-19.6),rs4323133(0.979/-35.3),rs11098600(0.965/0.297),rs12501078(0.87/-20.9),rs12503457(0.869/-25.6),rs4540078(0.869/-22.6),rs12650657(0.868/-24.9),rs4076646(0.861/-34.4),rs4076647(0.861/-34.4),rs6840113(0.846/-35.5)	121936555	121972352	35.797	-	NDNF(0.0)	1
rs7924909	11	129234409	0.0002793	0.91411	0.0247	C/T	0.246	0.252	0.999	(5708,432028,9867.10)+++++---+++++	12	rs11221691(0.992/1.1),rs9971379(0.992/0.578),rs1493530(0.991/2.63),rs7123960(0.991/1.39),rs10894031(0.985/4.13),rs11221692(0.829/3.19),rs7119369(0.822/-3.1),rs7107126(0.822/-2.51),rs12793975(0.822/-6.07),rs12793857(0.822/-5.9),rs7103242(0.822/-3.16),rs11221680(0.79/-15.6),rs7935309(0.79/-13.4),rs10894026(0.79/-15.3),rs11221683(0.79/-12.5),rs34381789(0.79/-19.5),rs11221685(0.79/-10.2),rs7108869(0.…	129208109	129238539	30.43	rs11221691(0.992/1.1),rs9971379(0.992/0.578),rs1493530(0.991/2.63),rs7123960(0.991/1.39),rs10894031(0.985/4.13),rs11221692(0.829/3.19),rs12793975(0.822/-6.07),rs7119369(0.822/-3.1),rs7107126(0.822/-2.51),rs7103242(0.822/-3.16),rs12793857(0.822/-5.9),rs11221680(0.79/-15.6),rs34381789(0.79/-19.5),rs12280857(0.79/-19.1),rs11221683(0.79/-12.5),rs7108869(0.79/-14.2),rs11221685(0.79/-10.2),rs7935309(0.…	129208109	129238539	30.43	-	BARX2(0.0)	1
rs75424913	2	160494656	0.0002799	1.17222	0.0437	A/C	0.0635	0.0489	0.995	(5708,432028,9867.10)-+++-+++++-+-	8	rs138449147(0.132/337)	160494656	160831656	337	-	160494656	160494656	0	-	BAZ2B(0.0),LOC643072(0.0)	2
rs59463298	3	3158809	0.0002805	0.85933	0.0417	A/G	0.074	0.107	0.995	(5512,430971,9536.42)------++---?-	7	rs3762756(0.978/-0.856),rs3762754(0.977/-0.694),rs13325311(0.975/0.025),rs57108027(0.973/-2.22),rs143610023(0.862/1.9)	3156589	3160709	4.12	rs3762756(0.978/-0.856),rs3762754(0.977/-0.694),rs13325311(0.975/0.025),rs57108027(0.973/-2.22),rs143610023(0.862/1.9)	3156589	3160709	4.12	-	IL5RA(0.0),TRNT1(0.0),CRBN(0.0)	3
rs75943036	3	185929860	0.0002806	0.77244	0.0711	G/A	0.971	0.976	0.979	(5282,430167,9178.74)?-+-+++-++-?+	6	-	185929860	185929860	0	-	185929860	185929860	0	-	DGKG(0.0)	1
rs13188931	5	177914387	0.0002809	0.6983	0.0989	C/T	0.983	0.987	0.995	(3856,423427,6839.94)?++-+++--?++?	5	-	177914387	177914387	0	-	177914387	177914387	0	-	COL23A1(0.0)	1
rs423143	5	176509655	0.0002809	1.11071	0.0289	G/A	0.286	0.229	0.995	(3856,423427,6839.94)?---+---+?++?	5	-	176509655	176509655	0	-	176509655	176509655	0	-	ZNF346(0.0),FGFR4(0.0)	2
rs2784243	6	51454640	0.000281	0.92432	0.0217	C/T	0.398	0.408	1	(5708,432028,9867.10)++++-+-++++++	8	rs2579994(0.999/-0.214),rs2784187(0.996/13.5),rs2784191(0.942/21.2),rs2784242(0.927/-0.008),rs2784231(0.926/4.98),rs9395695(0.926/-5.2),rs9474027(0.926/0.77),rs9395694(0.926/-5.51),rs1961822(0.926/-2.55),rs2439036(0.926/-1.85),rs2579987(0.926/7.77),rs2149575(0.926/2.74),rs9381990(0.926/4.16),rs2152460(0.926/2.17),rs10948634(0.926/-5.83),rs2784239(0.926/6.58),rs1932444(0.926/2.25),rs2495848(0.925/…	51319640	51476040	156.4	rs2579994(0.999/-0.214),rs2784187(0.996/13.5),rs2784191(0.942/21.2),rs2784242(0.927/-0.008),rs2784231(0.926/4.98),rs9395695(0.926/-5.2),rs9474027(0.926/0.77),rs9395694(0.926/-5.51),rs2439036(0.926/-1.85),rs9381990(0.926/4.16),rs2784239(0.926/6.58),rs2152460(0.926/2.17),rs2149575(0.926/2.74),rs2579987(0.926/7.77),rs10948634(0.926/-5.83),rs1961822(0.926/-2.55),rs1932444(0.926/2.25),rs1961821(0.925/…	51362640	51476040	113.4	-	PKHD1(0.0),LOC101927082(0.0)	2
rs4908516	1	8879610	0.000281	1.09856	0.0259	C/G	0.211	0.173	0.999	(5708,432028,9867.10)++++-++++++++	8	rs12127888(0.669/5.59),rs4908517(0.669/7.4),rs7542102(0.665/9.74),rs12140566(0.647/-202),rs11577530(0.644/-136),rs80243135(0.644/-337),rs4908770(0.644/-168),rs11587482(0.643/-136),rs11121218(0.641/-131),rs11121213(0.64/-151),rs11121214(0.639/-151),rs55840223(0.638/-16.8),rs12142911(0.638/-22.4),rs12131717(0.638/-162),rs55830087(0.637/-198),rs11121230(0.637/-44.9),rs11578142(0.637/-195),rs11121207…	8522610	8889350	366.74	rs4908517(0.669/7.4),rs12127888(0.669/5.59),rs7542102(0.665/9.74),rs12140566(0.647/-202),rs11577530(0.644/-136),rs4908770(0.644/-168),rs80243135(0.644/-337),rs11587482(0.643/-136),rs11121218(0.641/-131),rs11121213(0.64/-151),rs11121214(0.639/-151),rs12131717(0.638/-162),rs55840223(0.638/-16.8),rs12142911(0.638/-22.4),rs55830087(0.637/-198),rs11578142(0.637/-195),rs11121207(0.637/-198),rs11121230(…	8542610	8889350	346.74	-	RERE(0.0),LOC102724552(-334.5),SNORD128(-274.6),ENO1(0.0),MIR6728(0.0),ENO1-AS1(9.3)	6
rs56176204	11	132107237	0.0002813	0.67821	0.1069	C/G	0.986	0.986	0.997	(4576,355573,7941.48)?----?--+-???	4	-	132107237	132107237	0	-	132107237	132107237	0	-	NTM(0.0),NTM-IT(0.0)	2
rs56321524	18	46304800	0.0002813	1.13792	0.0356	A/G	0.104	0.0981	0.996	(5512,430971,9536.42)+-+++++-+++?-	7	rs55658959(0.959/-0.138),rs55929545(0.952/-0.446)	46304354	46304800	0.446	rs55658959(0.959/-0.138),rs55929545(0.952/-0.446)	46304354	46304800	0.446	-	CTIF(0.0)	1
rs4719885	7	27185723	0.0002814	0.9122	0.0253	C/G	0.742	0.784	0.998	(5282,430167,9178.74)?------++--?-	6	rs4719884(0.916/-13.2),rs71539503(0.89/10.7),rs4722665(0.713/11.6),rs17154538(0.155/-354)	26831723	27197323	365.6	rs4719884(0.916/-13.2),rs71539503(0.89/10.7),rs4722665(0.713/11.6)	27172523	27197323	24.8	-	HOXA1(-0.1),HOTAIRM1(0.0),HOXA2(0.0),HOXA3(0.0),HOXA-AS2(0.0),HOXA4(0.0),HOXA-AS3(0.0),HOXA5(0.0),HOXA6(0.0),HOXA7(0.0),HOXA9(0.0),HOXA10-HOXA9(0.0),HOXA10-AS(0.0),MIR196B(0.0),HOXA10(0.0),HOXA11(0.0),HOXA11-AS(0.0),HOXA13(0.8),HOTTIP(4.3)	19
rs6999708	8	125686010	0.0002814	1.11338	0.0296	T/C	0.259	0.279	0.998	(4045,351846,6974.56)+++++?+++?-++	6	-	125686010	125686010	0	-	125686010	125686010	0	-	MTSS1(0.0)	1
rs9792527	9	119900258	0.0002816	1.08763	0.0231	A/C	0.304	0.25	1	(5708,432028,9867.10)--+-++-++++++	8	rs4837008(0.989/8.42),rs66550074(0.988/13.1),rs13291457(0.881/3.57)	119900258	119913358	13.1	rs4837008(0.989/8.42),rs66550074(0.988/13.1),rs13291457(0.881/3.57)	119900258	119913358	13.1	-	ASTN2(0.0),SNORA70C(0.0)	2
rs115433541	1	106743421	0.0002817	0.79279	0.0639	T/C	0.95	0.951	0.985	(3660,422370,6509.26)?-------+?-??	4	rs150180474(0.576/-98.6)	106644821	106743421	98.6	-	106743421	106743421	0	-	-	0
rs6650545	15	94157224	0.0002821	0.91814	0.0235	G/T	0.681	0.676	0.998	(5282,430167,9178.74)?-+-+++++++?+	6	rs12898940(0.101/-31.9)	94125324	94157224	31.9	-	94157224	94157224	0	-	-	0
rs146510887	3	72606039	0.0002824	1.69639	0.1455	G/A	0.989	0.973	0.993	(4047,354422,7220.27)??---?-?---??	4	-	72606039	72606039	0	-	72606039	72606039	0	-	-	0
rs145969681	18	13232570	0.0002827	0.71099	0.0939	G/A	0.985	0.985	0.991	(4994,429303,8746.74)?-++++--++-??	5	-	13232570	13232570	0	-	13232570	13232570	0	-	LDLRAD4(0.0),C18orf15(0.0)	2
rs13103159	4	155984950	0.0002828	1.31785	0.076	A/G	0.0229	0.0274	0.989	(5512,430971,9536.42)++++--+--++?+	7	-	155984950	155984950	0	-	155984950	155984950	0	-	-	0
rs7075626	10	112857971	0.0002833	0.90674	0.027	G/C	0.678	0.668	0.997	(4144,424291,7271.94)?++-+++++?+++	6	rs7908645(0.973/-1.55),rs7090046(0.732/2.96),rs7075619(0.695/-0.021)	112856421	112860931	4.51	rs7908645(0.973/-1.55),rs7090046(0.732/2.96),rs7075619(0.695/-0.021)	112856421	112860931	4.51	-	ADRA2A(0.0)	1
rs8064392	17	10120403	0.0002836	1.09297	0.0245	C/T	0.431	0.45	0.999	(4374,425095,7629.62)---------?--+	7	rs8064368(1/-0.031),rs6650594(0.996/5.45),rs4791950(0.984/6.12),rs34136264(0.872/-0.729)	10119674	10126523	6.849	rs8064368(1/-0.031),rs6650594(0.996/5.45),rs4791950(0.984/6.12),rs34136264(0.872/-0.729)	10119674	10126523	6.849	-	GAS7(0.0)	1
rs1332793	9	139556771	0.0002837	1.09955	0.0261	C/T	0.408	0.411	0.995	(4178,424038,7298.94)-+-------?-?-	7	rs9411261(0.998/1.46),rs9411213(0.992/0.286),rs9411260(0.988/-0.459),rs7041558(0.987/2.36)	139556312	139559131	2.819	rs9411261(0.998/1.46),rs9411213(0.992/0.286),rs9411260(0.988/-0.459),rs7041558(0.987/2.36)	139556312	139559131	2.819	-	LINC01451(0.0),HSPC324(0.0),EGFL7(0.0),MIR126(0.0),AGPAT2(0.0),FAM69B(0.3)	6
rs1851727	9	107322411	0.0002841	1.10098	0.0265	G/T	0.756	0.738	1	(5149,357975,8854.37)?----?----+-+	6	rs1829908(0.993/-1.62),rs10991298(0.991/-9),rs2177415(0.99/-12.1),rs10123330(0.989/-11.6),rs10820667(0.989/-10.7),rs7848251(0.901/27.4),rs35802182(0.901/23.2),rs2222490(0.901/24.8),rs10120240(0.901/23.7),rs2049345(0.9/47.2),rs10991333(0.898/63.6),rs1357560(0.897/38.2),rs36091517(0.896/58),rs10118710(0.894/18.7),rs13291813(0.855/30.2),rs11999019(0.819/101),rs10991345(0.818/101),rs12004864(0.818/10…	107310311	107437411	127.1	rs1829908(0.993/-1.62),rs10991298(0.991/-9),rs2177415(0.99/-12.1),rs10123330(0.989/-11.6),rs10820667(0.989/-10.7),rs2222490(0.901/24.8),rs35802182(0.901/23.2),rs7848251(0.901/27.4),rs10120240(0.901/23.7),rs2049345(0.9/47.2),rs10991333(0.898/63.6),rs1357560(0.897/38.2),rs36091517(0.896/58),rs10118710(0.894/18.7),rs13291813(0.855/30.2),rs11999019(0.819/101),rs16924060(0.818/102),rs12004864(0.818/10…	107310311	107429411	119.1	-	OR13F1(-4.9),OR13C4(0.0),OR13C3(0.0),OR13C8(0.0),OR13C5(0.0),OR13C2(0.0),OR13C9(7.1),OR13D1(84.3)	8
rs62168091	2	148080775	0.0002846	0.83703	0.049	T/C	0.945	0.948	0.991	(5282,430167,9178.74)?---+---+-+?-	6	rs75227064(0.872/13.2),rs2218843(0.559/-163)	147917775	148093975	176.2	rs75227064(0.872/13.2)	148080775	148093975	13.2	-	-	0
rs16860445	1	168334887	0.0002851	0.88807	0.0327	A/G	0.879	0.904	1	(5478,431224,9509.42)?+----+---++-	7	rs57956428(0.986/-6.77),rs1886004(0.985/-2.13),rs7551330(0.89/-27.7),rs2235299(0.721/-23.1),rs6427125(0.72/-24.4),rs6672853(0.716/-23.3),rs16860403(0.601/-22.3),rs2076061(0.593/-22.8)	168307187	168334887	27.7	rs57956428(0.986/-6.77),rs1886004(0.985/-2.13),rs7551330(0.89/-27.7),rs2235299(0.721/-23.1),rs6427125(0.72/-24.4),rs6672853(0.716/-23.3),rs16860403(0.601/-22.3)	168307187	168334887	27.7	-	TBX19(-1.2),MIR557(0.0),LOC100505918(0.0)	3
rs35833945	5	51754635	0.0002855	0.91421	0.0247	G/A	0.416	0.412	0.999	(4374,425095,7629.62)-+++++++-?+++	7	rs17260318(0.994/-5.29),rs35016097(0.994/-1.58),rs1895685(0.994/-2.57),rs1364626(0.541/-10.7)	51743935	51754635	10.7	rs17260318(0.994/-5.29),rs35016097(0.994/-1.58),rs1895685(0.994/-2.57)	51749345	51754635	5.29	-	-	0
rs9837731	3	8278329	0.0002857	0.89235	0.0314	C/T	0.769	0.797	0.995	(3856,423427,6839.94)?++-+++++?++?	5	-	8278329	8278329	0	-	8278329	8278329	0	-	LMCD1-AS1(0.0)	1
rs150962316	3	8876450	0.000286	1.22324	0.0556	T/C	0.0428	0.039	0.988	(5708,432028,9867.10)+-++++++-++-+	8	-	8876450	8876450	0	-	8876450	8876450	0	-	RAD18(0.0)	1
rs144113687	18	67369145	0.0002861	1.68995	0.1447	G/A	0.991	0.987	0.996	(3803,45082,6651.64)?--?-????-???	3	-	67369145	67369145	0	-	67369145	67369145	0	-	DOK6(0.0)	1
rs117135790	7	100322834	0.0002864	1.23171	0.0575	A/G	0.0356	0.0146	0.995	(5708,432028,9867.10)++++-++--+-++	8	rs41280986(0.936/21.2),rs117763269(0.459/-145),rs116842720(0.429/-198)	100124834	100344034	219.2	rs41280986(0.936/21.2)	100322834	100344034	21.2	-	GNB2(0.0),GIGYF1(0.0),POP7(0.0),EPO(0.0),ZAN(0.0)	5
rs12049390	1	157817592	0.0002869	1.19399	0.0489	G/A	0.0478	0.0474	0.995	(5708,432028,9867.10)-------+-----	8	rs11802928(0.997/3.12),rs12021901(0.995/-0.335),rs6661048(0.992/13.8),rs112425902(0.992/14.2),rs57003270(0.992/14.7),rs11264831(0.98/15.4),rs61008823(0.98/14.3),rs9727280(0.978/16.5),rs11264834(0.976/18.7),rs12025873(0.975/9.96),rs113717649(0.934/30.9),rs113388505(0.929/44.7)	157817257	157862292	45.035	rs11802928(0.997/3.12),rs12021901(0.995/-0.335),rs6661048(0.992/13.8),rs112425902(0.992/14.2),rs57003270(0.992/14.7),rs61008823(0.98/14.3),rs11264831(0.98/15.4),rs9727280(0.978/16.5),rs11264834(0.976/18.7),rs12025873(0.975/9.96),rs113717649(0.934/30.9),rs113388505(0.929/44.7)	157817257	157862292	45.035	-	FCRL1(0.0),CD5L(0.0),LOC105371458(28.2)	3
rs17064763	4	178298239	0.0002877	1.23047	0.0572	T/C	0.0407	0.0359	0.988	(5512,430971,9536.42)+-+--++++++?-	8	-	178298239	178298239	0	-	178298239	178298239	0	-	NEIL3(0.0)	1
rs111965710	1	207487752	0.0002879	1.32445	0.0775	C/T	0.0244	0.0242	0.996	(4977,356667,8536.67)+--+??-++--?-	5	rs144047769(0.606/203),rs41317815(0.403/452)	207487752	207939752	452	rs144047769(0.606/203)	207487752	207690752	203	-	CD55(0.0),CR2(89.9),CR1(131.7)	3
rs7158934	14	93005432	0.0002879	0.80148	0.061	G/C	0.966	0.971	0.996	(5478,431224,9509.42)?+++-+-++++++	7	rs61540072(0.973/-1.07),rs58334437(0.971/2.39)	93004362	93007822	3.46	rs61540072(0.973/-1.07),rs58334437(0.971/2.39)	93004362	93007822	3.46	-	SLC24A4(0.0),RIN3(0.0)	2
rs10766761	11	21016033	0.0002882	0.91732	0.0238	A/G	0.709	0.749	0.995	(5478,431224,9509.42)?---++-------	7	rs10766760(0.823/-0.648)	21015385	21016033	0.648	rs10766760(0.823/-0.648)	21015385	21016033	0.648	-	NELL1(0.0)	1
rs113623534	3	115677255	0.0002882	0.87669	0.0363	A/G	0.902	0.907	0.997	(5478,431224,9509.42)?-------0--+-	7	rs77203826(0.991/-0.246),rs112182088(0.978/-10.4),rs75551958(0.978/-10.7),rs77980595(0.977/-10.7)	115666555	115677255	10.7	rs77203826(0.991/-0.246),rs75551958(0.978/-10.7),rs112182088(0.978/-10.4),rs77980595(0.977/-10.7)	115666555	115677255	10.7	-	LSAMP(0.0),SNORD155(-3.3)	2
rs13177298	5	169986766	0.0002891	0.88462	0.0338	A/G	0.152	0.137	0.999	(4374,425095,7629.62)+--+---+-?++-	7	rs55691638(0.954/1.14)	169986766	169987906	1.14	rs55691638(0.954/1.14)	169986766	169987906	1.14	-	KCNIP1(0.0)	1
rs73040136	6	169589415	0.0002893	1.23627	0.0585	T/C	0.0392	0.0387	0.991	(5512,430971,9536.42)++++-+-++-+?+	7	rs73043894(0.399/51.5),rs117452099(0.189/73)	169589415	169662415	73	-	169589415	169589415	0	-	LINC01615(0.0),LINC02544(0.0),LOC101929523(0.0),THBS2(0.0)	4
rs11611585	12	102040347	0.0002896	0.90819	0.0266	A/G	0.299	0.313	0.999	(4374,425095,7629.62)-+----+--?---	7	rs17031746(0.997/1.41),rs7973756(0.357/24.2)	102040347	102064547	24.2	rs17031746(0.997/1.41)	102040347	102041757	1.41	-	MYBPC1(0.0),CHPT1(1.1)	2
rs10811261	9	19882156	0.00029	0.89315	0.0312	G/A	0.25	0.263	0.995	(3660,422370,6509.26)?++-++--+?+??	4	-	19882156	19882156	0	-	19882156	19882156	0	-	-	0
rs7121969	11	35546845	0.00029	1.53373	0.118	A/C	0.0153	0.0111	0.997	(3050,347176,5337.94)--++????+???+	4	-	35546845	35546845	0	-	35546845	35546845	0	-	PAMR1(0.0)	1
rs11239534	10	45968590	0.0002903	1.10916	0.0286	A/T	0.164	0.148	0.999	(5708,432028,9867.10)++++-+++-++++	8	rs11239540(0.989/30.6),rs12355888(0.973/-37),rs11239572(0.968/119),rs10900228(0.922/114),rs61852254(0.141/-204)	45764590	46087590	323	rs11239540(0.989/30.6),rs12355888(0.973/-37),rs11239572(0.968/119),rs10900228(0.922/114)	45931590	46087590	156	-	ALOX5(0.0),LOC102724323(0.0),MARCH8(0.0),ZFAND4(92.4)	4
rs610794	12	52838481	0.0002907	1.08275	0.0219	A/G	0.364	0.336	0.999	(5708,432028,9867.10)+++++--++++-+	8	rs451227(1/0.987),rs417915(0.999/3.59),rs385985(0.994/10.9),rs448589(0.994/13.2),rs379695(0.994/8.43),rs630264(0.993/19.7),rs1707770(0.993/30.1),rs592816(0.991/34.1),rs1798673(0.991/15.4),rs1798674(0.991/13),rs853814(0.991/35.3),rs406520(0.991/13.5),rs387480(0.991/33.2),rs445962(0.99/21),rs971222(0.99/16.4),rs453893(0.99/21.1),rs172475(0.99/17.3),rs431338(0.99/23.5),rs396088(0.99/21.9),rs452600(0…	52813581	52876181	62.6	rs451227(1/0.987),rs417915(0.999/3.59),rs379695(0.994/8.43),rs448589(0.994/13.2),rs385985(0.994/10.9),rs1707770(0.993/30.1),rs630264(0.993/19.7),rs592816(0.991/34.1),rs1798674(0.991/13),rs853814(0.991/35.3),rs387480(0.991/33.2),rs406520(0.991/13.5),rs1798673(0.991/15.4),rs1701783(0.99/22.3),rs378889(0.99/20.2),rs2567(0.99/24.3),rs452600(0.99/25.2),rs384594(0.99/20.3),rs415580(0.99/25.8),rs389045(…	52813581	52876181	62.6	-	KRT84(-9.1),KRT82(0.0),KRT75(0.0),KRT6B(0.0),KRT6C(0.0),KRT6A(0.0),KRT5(19.9)	7
[truncated: 1,060 more rows]

## Sheet: Data 2
Supplementary Data 2: EOMG discovery GWAS summary statistics for SNPs with p<1e-4 from an inverse-variance-weighted fixed-effects meta-analysis
[truncated: 1,758 more rows]

[truncated: 21 more sheets: Data 3, Data 4, Data 5, Data 6, Data 7, Data 8, Data 9, Data 10, Data 11, Data 12, Data 13, Data 14, Data 15, Data 16, Data 17, Data 18, Data 19, Data 20, Data 21, Data 22 …]
